# Supplementary material for: Sediment exposure decreases diversity in the surface mucus layer microbiome of Porites lobata at Honoliʻi, Hawaiʻi
Source: Front Microbiol. 2025 Jul 28;16:1626064. doi: 10.3389/fmicb.2025.1626064 (PMC12336141; doi:10.3389/fmicb.2025.1626064)
Supplement: Supplementary Data S1 — See the README tab in the file. [file Table_1.xlsx]

## Sheet: README
Sheet Name	Description
Metadata	Sample-level metadata including sample IDs, colony ID, and period.
OTU_Frequency_Table	Raw counts of features (OTUs) per sample prior to rarefaction.
Reads_Per_Sample	Total number of sequencing reads per sample before rarefaction.
Relative_Abundance_Table	Normalized relative abundance (%) of each taxon (family level) across all samples.
Random_Forest_Results	List of important taxa from Random Forest classification that includes taxonomic labels and importance scores (Mean Decrease Accuracy and Mean Decrease Gini).
Indicator_Species_Results	List of taxa significantly associated with one or more sedimentation periods.

## Sheet: Metadata
index	well_id_384	pcr_primers	orig_name	plating	primer	lane	barcode	well_id_96	tm1000_8_tool	processing_robot	sequencing_meth	instrument_model	primer_date	library_construction_protocol	sample_plate	center_project_name	mastermix_lot	run_center	well_description	experiment_design_description	tm300_8_tool	tm10_8_tool	water_lot	platform	primer_plate	runid	target_gene	run_prefix	extraction_robot	run_date	target_subfragment	project_name	linker	extractionkit_lot	center_name	tm50_8_tool	host_taxid	physical_specimen_remaining	env_biome	katharoseq_strain	env_feature	collection_method	katharoseq_aliquot_volume_ul	katharoseq_batch_information	longitude_units	depth_units	empo_2	host_common_name	host_subject_id
200066.15026.4D.d1	K21	FWD:GTGYCAGCMGCCGCGGTAA; REV:GGACTACNVGGGTWTCTAAT	4D.d1		GTGYCAGCMGCCGCGGTAA	1	TATCCAAGCGCA	F11	109379Z	Echo550_1	Sequencing by synthesis	Illumina MiSeq	2023-07-21	Illumina EMP protocol 515fbc, 806r amplification of 16S rRNA V4	Plate_1	Crispin Coral	1320007	UCSDMI	Plate_1.4D.d1.K21	16S sequencing of coral mucus		2187414	1317793	Illumina	1	240612_M05314_0396_000000000-LHW5B	16S rRNA	240612_M05314_0396_000000000-LHW5B_SMPL1_S1_L001	HOWE_KF1	2024-06-12	V4	Crispin_Coral_15026	GT	2308027	UCSDMI		104759	TRUE	marine benthic biome		coral reef	Swabbing			Decimal degrees	meters	Host-associated (saline)	Lobe coral	P4
200066.15026.1B.cl1	O5	FWD:GTGYCAGCMGCCGCGGTAA; REV:GGACTACNVGGGTWTCTAAT	1B.cl1		GTGYCAGCMGCCGCGGTAA	1	CGGTATAGCAAT	H3	109379Z	Echo550_1	Sequencing by synthesis	Illumina MiSeq	2023-07-21	Illumina EMP protocol 515fbc, 806r amplification of 16S rRNA V4	Plate_1	Crispin Coral	1320007	UCSDMI	Plate_1.1B.cl1.O5	16S sequencing of coral mucus		2187414	1317793	Illumina	1	240612_M05314_0396_000000000-LHW5B	16S rRNA	240612_M05314_0396_000000000-LHW5B_SMPL1_S1_L001	HOWE_KF1	2024-06-12	V4	Crispin_Coral_15026	GT	2308027	UCSDMI		104759	TRUE	marine benthic biome		coral reef	Swabbing			Decimal degrees	meters	Host-associated (saline)	Lobe coral	P1
200066.15026.1B.cl2	O11	FWD:GTGYCAGCMGCCGCGGTAA; REV:GGACTACNVGGGTWTCTAAT	1B.cl2		GTGYCAGCMGCCGCGGTAA	1	TACCGAAGGTAT	H6	109379Z	Echo550_1	Sequencing by synthesis	Illumina MiSeq	2023-07-21	Illumina EMP protocol 515fbc, 806r amplification of 16S rRNA V4	Plate_1	Crispin Coral	1320007	UCSDMI	Plate_1.1B.cl2.O11	16S sequencing of coral mucus		2187414	1317793	Illumina	1	240612_M05314_0396_000000000-LHW5B	16S rRNA	240612_M05314_0396_000000000-LHW5B_SMPL1_S1_L001	HOWE_KF1	2024-06-12	V4	Crispin_Coral_15026	GT	2308027	UCSDMI		104759	TRUE	marine benthic biome		coral reef	Swabbing			Decimal degrees	meters	Host-associated (saline)	Lobe coral	P1
200066.15026.1C.cl2	G21	FWD:GTGYCAGCMGCCGCGGTAA; REV:GGACTACNVGGGTWTCTAAT	1C.cl2		GTGYCAGCMGCCGCGGTAA	1	AATAACTAGGGT	D11	109379Z	Echo550_1	Sequencing by synthesis	Illumina MiSeq	2023-07-21	Illumina EMP protocol 515fbc, 806r amplification of 16S rRNA V4	Plate_1	Crispin Coral	1320007	UCSDMI	Plate_1.1C.cl2.G21	16S sequencing of coral mucus		2187414	1317793	Illumina	1	240612_M05314_0396_000000000-LHW5B	16S rRNA	240612_M05314_0396_000000000-LHW5B_SMPL1_S1_L001	HOWE_KF1	2024-06-12	V4	Crispin_Coral_15026	GT	2308027	UCSDMI		104759	TRUE	marine benthic biome		coral reef	Swabbing			Decimal degrees	meters	Host-associated (saline)	Lobe coral	P1
200066.15026.1D.cl2	O7	FWD:GTGYCAGCMGCCGCGGTAA; REV:GGACTACNVGGGTWTCTAAT	1D.cl2		GTGYCAGCMGCCGCGGTAA	1	GACTCTGCTCAG	H4	109379Z	Echo550_1	Sequencing by synthesis	Illumina MiSeq	2023-07-21	Illumina EMP protocol 515fbc, 806r amplification of 16S rRNA V4	Plate_1	Crispin Coral	1320007	UCSDMI	Plate_1.1D.cl2.O7	16S sequencing of coral mucus		2187414	1317793	Illumina	1	240612_M05314_0396_000000000-LHW5B	16S rRNA	240612_M05314_0396_000000000-LHW5B_SMPL1_S1_L001	HOWE_KF1	2024-06-12	V4	Crispin_Coral_15026	GT	2308027	UCSDMI		104759	TRUE	marine benthic biome		coral reef	Swabbing			Decimal degrees	meters	Host-associated (saline)	Lobe coral	P1
200066.15026.1E.cl2	M13	FWD:GTGYCAGCMGCCGCGGTAA; REV:GGACTACNVGGGTWTCTAAT	1E.cl2		GTGYCAGCMGCCGCGGTAA	1	GGTTCATGAACA	G7	109379Z	Echo550_1	Sequencing by synthesis	Illumina MiSeq	2023-07-21	Illumina EMP protocol 515fbc, 806r amplification of 16S rRNA V4	Plate_1	Crispin Coral	1320007	UCSDMI	Plate_1.1E.cl2.M13	16S sequencing of coral mucus		2187414	1317793	Illumina	1	240612_M05314_0396_000000000-LHW5B	16S rRNA	240612_M05314_0396_000000000-LHW5B_SMPL1_S1_L001	HOWE_KF1	2024-06-12	V4	Crispin_Coral_15026	GT	2308027	UCSDMI		104759	TRUE	marine benthic biome		coral reef	Swabbing			Decimal degrees	meters	Host-associated (saline)	Lobe coral	P1
200066.15026.2D.cl2	A17	FWD:GTGYCAGCMGCCGCGGTAA; REV:GGACTACNVGGGTWTCTAAT	2D.cl2		GTGYCAGCMGCCGCGGTAA	1	GACTCAACCAGT	A9	109379Z	Echo550_1	Sequencing by synthesis	Illumina MiSeq	2023-07-21	Illumina EMP protocol 515fbc, 806r amplification of 16S rRNA V4	Plate_1	Crispin Coral	1320007	UCSDMI	Plate_1.2D.cl2.A17	16S sequencing of coral mucus		2187414	1317793	Illumina	1	240612_M05314_0396_000000000-LHW5B	16S rRNA	240612_M05314_0396_000000000-LHW5B_SMPL1_S1_L001	HOWE_KF1	2024-06-12	V4	Crispin_Coral_15026	GT	2308027	UCSDMI		104759	TRUE	marine benthic biome		coral reef	Swabbing			Decimal degrees	meters	Host-associated (saline)	Lobe coral	P2
200066.15026.3B.cl2	G15	FWD:GTGYCAGCMGCCGCGGTAA; REV:GGACTACNVGGGTWTCTAAT	3B.cl2		GTGYCAGCMGCCGCGGTAA	1	CTTAGTGCAGAA	D8	109379Z	Echo550_1	Sequencing by synthesis	Illumina MiSeq	2023-07-21	Illumina EMP protocol 515fbc, 806r amplification of 16S rRNA V4	Plate_1	Crispin Coral	1320007	UCSDMI	Plate_1.3B.cl2.G15	16S sequencing of coral mucus		2187414	1317793	Illumina	1	240612_M05314_0396_000000000-LHW5B	16S rRNA	240612_M05314_0396_000000000-LHW5B_SMPL1_S1_L001	HOWE_KF1	2024-06-12	V4	Crispin_Coral_15026	GT	2308027	UCSDMI		104759	TRUE	marine benthic biome		coral reef	Swabbing			Decimal degrees	meters	Host-associated (saline)	Lobe coral	P3
200066.15026.3D.cl2	O23	FWD:GTGYCAGCMGCCGCGGTAA; REV:GGACTACNVGGGTWTCTAAT	3D.cl2		GTGYCAGCMGCCGCGGTAA	1	ACTCTTACTTAG	H12	109379Z	Echo550_1	Sequencing by synthesis	Illumina MiSeq	2023-07-21	Illumina EMP protocol 515fbc, 806r amplification of 16S rRNA V4	Plate_1	Crispin Coral	1320007	UCSDMI	Plate_1.3D.cl2.O23	16S sequencing of coral mucus		2187414	1317793	Illumina	1	240612_M05314_0396_000000000-LHW5B	16S rRNA	240612_M05314_0396_000000000-LHW5B_SMPL1_S1_L001	HOWE_KF1	2024-06-12	V4	Crispin_Coral_15026	GT	2308027	UCSDMI		104759	TRUE	marine benthic biome		coral reef	Swabbing			Decimal degrees	meters	Host-associated (saline)	Lobe coral	P3
200066.15026.3E.cl2	E23	FWD:GTGYCAGCMGCCGCGGTAA; REV:GGACTACNVGGGTWTCTAAT	3E.cl2		GTGYCAGCMGCCGCGGTAA	1	GAGATACAGTTC	C12	109379Z	Echo550_1	Sequencing by synthesis	Illumina MiSeq	2023-07-21	Illumina EMP protocol 515fbc, 806r amplification of 16S rRNA V4	Plate_1	Crispin Coral	1320007	UCSDMI	Plate_1.3E.cl2.E23	16S sequencing of coral mucus		2187414	1317793	Illumina	1	240612_M05314_0396_000000000-LHW5B	16S rRNA	240612_M05314_0396_000000000-LHW5B_SMPL1_S1_L001	HOWE_KF1	2024-06-12	V4	Crispin_Coral_15026	GT	2308027	UCSDMI		104759	TRUE	marine benthic biome		coral reef	Swabbing			Decimal degrees	meters	Host-associated (saline)	Lobe coral	P3
200066.15026.4C.cl1	E11	FWD:GTGYCAGCMGCCGCGGTAA; REV:GGACTACNVGGGTWTCTAAT	4C.cl1		GTGYCAGCMGCCGCGGTAA	1	AAGAACTCATGA	C6	109379Z	Echo550_1	Sequencing by synthesis	Illumina MiSeq	2023-07-21	Illumina EMP protocol 515fbc, 806r amplification of 16S rRNA V4	Plate_1	Crispin Coral	1320007	UCSDMI	Plate_1.4C.cl1.E11	16S sequencing of coral mucus		2187414	1317793	Illumina	1	240612_M05314_0396_000000000-LHW5B	16S rRNA	240612_M05314_0396_000000000-LHW5B_SMPL1_S1_L001	HOWE_KF1	2024-06-12	V4	Crispin_Coral_15026	GT	2308027	UCSDMI		104759	TRUE	marine benthic biome		coral reef	Swabbing			Decimal degrees	meters	Host-associated (saline)	Lobe coral	P4
200066.15026.4C.d1	I9	FWD:GTGYCAGCMGCCGCGGTAA; REV:GGACTACNVGGGTWTCTAAT	4C.d1		GTGYCAGCMGCCGCGGTAA	1	TCTCTTTCGACA	E5	109379Z	Echo550_1	Sequencing by synthesis	Illumina MiSeq	2023-07-21	Illumina EMP protocol 515fbc, 806r amplification of 16S rRNA V4	Plate_1	Crispin Coral	1320007	UCSDMI	Plate_1.4C.d1.I9	16S sequencing of coral mucus		2187414	1317793	Illumina	1	240612_M05314_0396_000000000-LHW5B	16S rRNA	240612_M05314_0396_000000000-LHW5B_SMPL1_S1_L001	HOWE_KF1	2024-06-12	V4	Crispin_Coral_15026	GT	2308027	UCSDMI		104759	TRUE	marine benthic biome		coral reef	Swabbing			Decimal degrees	meters	Host-associated (saline)	Lobe coral	P4
200066.15026.5D.cl2	E19	FWD:GTGYCAGCMGCCGCGGTAA; REV:GGACTACNVGGGTWTCTAAT	5D.cl2		GTGYCAGCMGCCGCGGTAA	1	CTTGATTCTTGA	C10	109379Z	Echo550_1	Sequencing by synthesis	Illumina MiSeq	2023-07-21	Illumina EMP protocol 515fbc, 806r amplification of 16S rRNA V4	Plate_1	Crispin Coral	1320007	UCSDMI	Plate_1.5D.cl2.E19	16S sequencing of coral mucus		2187414	1317793	Illumina	1	240612_M05314_0396_000000000-LHW5B	16S rRNA	240612_M05314_0396_000000000-LHW5B_SMPL1_S1_L001	HOWE_KF1	2024-06-12	V4	Crispin_Coral_15026	GT	2308027	UCSDMI		104759	TRUE	marine benthic biome		coral reef	Swabbing			Decimal degrees	meters	Host-associated (saline)	Lobe coral	P5
200066.15026.3B.cl1	C11	FWD:GTGYCAGCMGCCGCGGTAA; REV:GGACTACNVGGGTWTCTAAT	3B.cl1		GTGYCAGCMGCCGCGGTAA	1	ACGTGAGGAACG	B6	109379Z	Echo550_1	Sequencing by synthesis	Illumina MiSeq	2023-07-21	Illumina EMP protocol 515fbc, 806r amplification of 16S rRNA V4	Plate_1	Crispin Coral	1320007	UCSDMI	Plate_1.3B.cl1.C11	16S sequencing of coral mucus		2187414	1317793	Illumina	1	240612_M05314_0396_000000000-LHW5B	16S rRNA	240612_M05314_0396_000000000-LHW5B_SMPL1_S1_L001	HOWE_KF1	2024-06-12	V4	Crispin_Coral_15026	GT	2308027	UCSDMI		104759	TRUE	marine benthic biome		coral reef	Swabbing			Decimal degrees	meters	Host-associated (saline)	Lobe coral	P3
200066.15026.4E.d1	C17	FWD:GTGYCAGCMGCCGCGGTAA; REV:GGACTACNVGGGTWTCTAAT	4E.d1		GTGYCAGCMGCCGCGGTAA	1	GCCTATGAGATC	B9	109379Z	Echo550_1	Sequencing by synthesis	Illumina MiSeq	2023-07-21	Illumina EMP protocol 515fbc, 806r amplification of 16S rRNA V4	Plate_1	Crispin Coral	1320007	UCSDMI	Plate_1.4E.d1.C17	16S sequencing of coral mucus		2187414	1317793	Illumina	1	240612_M05314_0396_000000000-LHW5B	16S rRNA	240612_M05314_0396_000000000-LHW5B_SMPL1_S1_L001	HOWE_KF1	2024-06-12	V4	Crispin_Coral_15026	GT	2308027	UCSDMI		104759	TRUE	marine benthic biome		coral reef	Swabbing			Decimal degrees	meters	Host-associated (saline)	Lobe coral	P4
200066.15026.5A.d1	E5	FWD:GTGYCAGCMGCCGCGGTAA; REV:GGACTACNVGGGTWTCTAAT	5A.d1		GTGYCAGCMGCCGCGGTAA	1	CTGTCTATACTA	C3	109379Z	Echo550_1	Sequencing by synthesis	Illumina MiSeq	2023-07-21	Illumina EMP protocol 515fbc, 806r amplification of 16S rRNA V4	Plate_1	Crispin Coral	1320007	UCSDMI	Plate_1.5A.d1.E5	16S sequencing of coral mucus		2187414	1317793	Illumina	1	240612_M05314_0396_000000000-LHW5B	16S rRNA	240612_M05314_0396_000000000-LHW5B_SMPL1_S1_L001	HOWE_KF1	2024-06-12	V4	Crispin_Coral_15026	GT	2308027	UCSDMI		104759	TRUE	marine benthic biome		coral reef	Swabbing			Decimal degrees	meters	Host-associated (saline)	Lobe coral	P5
200066.15026.5C.d1	A13	FWD:GTGYCAGCMGCCGCGGTAA; REV:GGACTACNVGGGTWTCTAAT	5C.d1		GTGYCAGCMGCCGCGGTAA	1	TACAATATCTGT	A7	109379Z	Echo550_1	Sequencing by synthesis	Illumina MiSeq	2023-07-21	Illumina EMP protocol 515fbc, 806r amplification of 16S rRNA V4	Plate_1	Crispin Coral	1320007	UCSDMI	Plate_1.5C.d1.A13	16S sequencing of coral mucus		2187414	1317793	Illumina	1	240612_M05314_0396_000000000-LHW5B	16S rRNA	240612_M05314_0396_000000000-LHW5B_SMPL1_S1_L001	HOWE_KF1	2024-06-12	V4	Crispin_Coral_15026	GT	2308027	UCSDMI		104759	TRUE	marine benthic biome		coral reef	Swabbing			Decimal degrees	meters	Host-associated (saline)	Lobe coral	P5
200066.15026.1A.d1	E15	FWD:GTGYCAGCMGCCGCGGTAA; REV:GGACTACNVGGGTWTCTAAT	1A.d1		GTGYCAGCMGCCGCGGTAA	1	CGGTGACCTACT	C8	109379Z	Echo550_1	Sequencing by synthesis	Illumina MiSeq	2023-07-21	Illumina EMP protocol 515fbc, 806r amplification of 16S rRNA V4	Plate_1	Crispin Coral	1320007	UCSDMI	Plate_1.1A.d1.E15	16S sequencing of coral mucus		2187414	1317793	Illumina	1	240612_M05314_0396_000000000-LHW5B	16S rRNA	240612_M05314_0396_000000000-LHW5B_SMPL1_S1_L001	HOWE_KF1	2024-06-12	V4	Crispin_Coral_15026	GT	2308027	UCSDMI		104759	TRUE	marine benthic biome		coral reef	Swabbing			Decimal degrees	meters	Host-associated (saline)	Lobe coral	P1
200066.15026.1B.d1	O9	FWD:GTGYCAGCMGCCGCGGTAA; REV:GGACTACNVGGGTWTCTAAT	1B.d1		GTGYCAGCMGCCGCGGTAA	1	GTCATGCTCCAG	H5	109379Z	Echo550_1	Sequencing by synthesis	Illumina MiSeq	2023-07-21	Illumina EMP protocol 515fbc, 806r amplification of 16S rRNA V4	Plate_1	Crispin Coral	1320007	UCSDMI	Plate_1.1B.d1.O9	16S sequencing of coral mucus		2187414	1317793	Illumina	1	240612_M05314_0396_000000000-LHW5B	16S rRNA	240612_M05314_0396_000000000-LHW5B_SMPL1_S1_L001	HOWE_KF1	2024-06-12	V4	Crispin_Coral_15026	GT	2308027	UCSDMI		104759	TRUE	marine benthic biome		coral reef	Swabbing			Decimal degrees	meters	Host-associated (saline)	Lobe coral	P1
200066.15026.1C.cl1	K13	FWD:GTGYCAGCMGCCGCGGTAA; REV:GGACTACNVGGGTWTCTAAT	1C.cl1		GTGYCAGCMGCCGCGGTAA	1	GAAGAGGGTTGA	F7	109379Z	Echo550_1	Sequencing by synthesis	Illumina MiSeq	2023-07-21	Illumina EMP protocol 515fbc, 806r amplification of 16S rRNA V4	Plate_1	Crispin Coral	1320007	UCSDMI	Plate_1.1C.cl1.K13	16S sequencing of coral mucus		2187414	1317793	Illumina	1	240612_M05314_0396_000000000-LHW5B	16S rRNA	240612_M05314_0396_000000000-LHW5B_SMPL1_S1_L001	HOWE_KF1	2024-06-12	V4	Crispin_Coral_15026	GT	2308027	UCSDMI		104759	TRUE	marine benthic biome		coral reef	Swabbing			Decimal degrees	meters	Host-associated (saline)	Lobe coral	P1
200066.15026.1D.cl1	C9	FWD:GTGYCAGCMGCCGCGGTAA; REV:GGACTACNVGGGTWTCTAAT	1D.cl1		GTGYCAGCMGCCGCGGTAA	1	CGTCCGTATGAA	B5	109379Z	Echo550_1	Sequencing by synthesis	Illumina MiSeq	2023-07-21	Illumina EMP protocol 515fbc, 806r amplification of 16S rRNA V4	Plate_1	Crispin Coral	1320007	UCSDMI	Plate_1.1D.cl1.C9	16S sequencing of coral mucus		2187414	1317793	Illumina	1	240612_M05314_0396_000000000-LHW5B	16S rRNA	240612_M05314_0396_000000000-LHW5B_SMPL1_S1_L001	HOWE_KF1	2024-06-12	V4	Crispin_Coral_15026	GT	2308027	UCSDMI		104759	TRUE	marine benthic biome		coral reef	Swabbing			Decimal degrees	meters	Host-associated (saline)	Lobe coral	P1
200066.15026.1D.d1	I1	FWD:GTGYCAGCMGCCGCGGTAA; REV:GGACTACNVGGGTWTCTAAT	1D.d1		GTGYCAGCMGCCGCGGTAA	1	TGATGTGCTAAG	E1	109379Z	Echo550_1	Sequencing by synthesis	Illumina MiSeq	2023-07-21	Illumina EMP protocol 515fbc, 806r amplification of 16S rRNA V4	Plate_1	Crispin Coral	1320007	UCSDMI	Plate_1.1D.d1.I1	16S sequencing of coral mucus		2187414	1317793	Illumina	1	240612_M05314_0396_000000000-LHW5B	16S rRNA	240612_M05314_0396_000000000-LHW5B_SMPL1_S1_L001	HOWE_KF1	2024-06-12	V4	Crispin_Coral_15026	GT	2308027	UCSDMI		104759	TRUE	marine benthic biome		coral reef	Swabbing			Decimal degrees	meters	Host-associated (saline)	Lobe coral	P1
200066.15026.2A.cl1	C5	FWD:GTGYCAGCMGCCGCGGTAA; REV:GGACTACNVGGGTWTCTAAT	2A.cl1		GTGYCAGCMGCCGCGGTAA	1	ACTCGCTCGCTG	B3	109379Z	Echo550_1	Sequencing by synthesis	Illumina MiSeq	2023-07-21	Illumina EMP protocol 515fbc, 806r amplification of 16S rRNA V4	Plate_1	Crispin Coral	1320007	UCSDMI	Plate_1.2A.cl1.C5	16S sequencing of coral mucus		2187414	1317793	Illumina	1	240612_M05314_0396_000000000-LHW5B	16S rRNA	240612_M05314_0396_000000000-LHW5B_SMPL1_S1_L001	HOWE_KF1	2024-06-12	V4	Crispin_Coral_15026	GT	2308027	UCSDMI		104759	TRUE	marine benthic biome		coral reef	Swabbing			Decimal degrees	meters	Host-associated (saline)	Lobe coral	P2
200066.15026.2A.d1	O15	FWD:GTGYCAGCMGCCGCGGTAA; REV:GGACTACNVGGGTWTCTAAT	2A.d1		GTGYCAGCMGCCGCGGTAA	1	AATGGTTCAGCA	H8	109379Z	Echo550_1	Sequencing by synthesis	Illumina MiSeq	2023-07-21	Illumina EMP protocol 515fbc, 806r amplification of 16S rRNA V4	Plate_1	Crispin Coral	1320007	UCSDMI	Plate_1.2A.d1.O15	16S sequencing of coral mucus		2187414	1317793	Illumina	1	240612_M05314_0396_000000000-LHW5B	16S rRNA	240612_M05314_0396_000000000-LHW5B_SMPL1_S1_L001	HOWE_KF1	2024-06-12	V4	Crispin_Coral_15026	GT	2308027	UCSDMI		104759	TRUE	marine benthic biome		coral reef	Swabbing			Decimal degrees	meters	Host-associated (saline)	Lobe coral	P2
200066.15026.2B.cl1	M7	FWD:GTGYCAGCMGCCGCGGTAA; REV:GGACTACNVGGGTWTCTAAT	2B.cl1		GTGYCAGCMGCCGCGGTAA	1	GTCGTCCAAATG	G4	109379Z	Echo550_1	Sequencing by synthesis	Illumina MiSeq	2023-07-21	Illumina EMP protocol 515fbc, 806r amplification of 16S rRNA V4	Plate_1	Crispin Coral	1320007	UCSDMI	Plate_1.2B.cl1.M7	16S sequencing of coral mucus		2187414	1317793	Illumina	1	240612_M05314_0396_000000000-LHW5B	16S rRNA	240612_M05314_0396_000000000-LHW5B_SMPL1_S1_L001	HOWE_KF1	2024-06-12	V4	Crispin_Coral_15026	GT	2308027	UCSDMI		104759	TRUE	marine benthic biome		coral reef	Swabbing			Decimal degrees	meters	Host-associated (saline)	Lobe coral	P2
200066.15026.2B.d1	K19	FWD:GTGYCAGCMGCCGCGGTAA; REV:GGACTACNVGGGTWTCTAAT	2B.d1		GTGYCAGCMGCCGCGGTAA	1	ACGACGCATTTG	F10	109379Z	Echo550_1	Sequencing by synthesis	Illumina MiSeq	2023-07-21	Illumina EMP protocol 515fbc, 806r amplification of 16S rRNA V4	Plate_1	Crispin Coral	1320007	UCSDMI	Plate_1.2B.d1.K19	16S sequencing of coral mucus		2187414	1317793	Illumina	1	240612_M05314_0396_000000000-LHW5B	16S rRNA	240612_M05314_0396_000000000-LHW5B_SMPL1_S1_L001	HOWE_KF1	2024-06-12	V4	Crispin_Coral_15026	GT	2308027	UCSDMI		104759	TRUE	marine benthic biome		coral reef	Swabbing			Decimal degrees	meters	Host-associated (saline)	Lobe coral	P2
200066.15026.2C.cl1	A11	FWD:GTGYCAGCMGCCGCGGTAA; REV:GGACTACNVGGGTWTCTAAT	2C.cl1		GTGYCAGCMGCCGCGGTAA	1	TATGGTACCCAG	A6	109379Z	Echo550_1	Sequencing by synthesis	Illumina MiSeq	2023-07-21	Illumina EMP protocol 515fbc, 806r amplification of 16S rRNA V4	Plate_1	Crispin Coral	1320007	UCSDMI	Plate_1.2C.cl1.A11	16S sequencing of coral mucus		2187414	1317793	Illumina	1	240612_M05314_0396_000000000-LHW5B	16S rRNA	240612_M05314_0396_000000000-LHW5B_SMPL1_S1_L001	HOWE_KF1	2024-06-12	V4	Crispin_Coral_15026	GT	2308027	UCSDMI		104759	TRUE	marine benthic biome		coral reef	Swabbing			Decimal degrees	meters	Host-associated (saline)	Lobe coral	P2
200066.15026.2C.cl2	A3	FWD:GTGYCAGCMGCCGCGGTAA; REV:GGACTACNVGGGTWTCTAAT	2C.cl2		GTGYCAGCMGCCGCGGTAA	1	TCCATACCGGAA	A2	109379Z	Echo550_1	Sequencing by synthesis	Illumina MiSeq	2023-07-21	Illumina EMP protocol 515fbc, 806r amplification of 16S rRNA V4	Plate_1	Crispin Coral	1320007	UCSDMI	Plate_1.2C.cl2.A3	16S sequencing of coral mucus		2187414	1317793	Illumina	1	240612_M05314_0396_000000000-LHW5B	16S rRNA	240612_M05314_0396_000000000-LHW5B_SMPL1_S1_L001	HOWE_KF1	2024-06-12	V4	Crispin_Coral_15026	GT	2308027	UCSDMI		104759	TRUE	marine benthic biome		coral reef	Swabbing			Decimal degrees	meters	Host-associated (saline)	Lobe coral	P2
200066.15026.2D.cl1	O3	FWD:GTGYCAGCMGCCGCGGTAA; REV:GGACTACNVGGGTWTCTAAT	2D.cl1		GTGYCAGCMGCCGCGGTAA	1	ACTCCCGTGTGA	H2	109379Z	Echo550_1	Sequencing by synthesis	Illumina MiSeq	2023-07-21	Illumina EMP protocol 515fbc, 806r amplification of 16S rRNA V4	Plate_1	Crispin Coral	1320007	UCSDMI	Plate_1.2D.cl1.O3	16S sequencing of coral mucus		2187414	1317793	Illumina	1	240612_M05314_0396_000000000-LHW5B	16S rRNA	240612_M05314_0396_000000000-LHW5B_SMPL1_S1_L001	HOWE_KF1	2024-06-12	V4	Crispin_Coral_15026	GT	2308027	UCSDMI		104759	TRUE	marine benthic biome		coral reef	Swabbing			Decimal degrees	meters	Host-associated (saline)	Lobe coral	P2
200066.15026.2D.d1	A19	FWD:GTGYCAGCMGCCGCGGTAA; REV:GGACTACNVGGGTWTCTAAT	2D.d1		GTGYCAGCMGCCGCGGTAA	1	GCCTCTACGTCG	A10	109379Z	Echo550_1	Sequencing by synthesis	Illumina MiSeq	2023-07-21	Illumina EMP protocol 515fbc, 806r amplification of 16S rRNA V4	Plate_1	Crispin Coral	1320007	UCSDMI	Plate_1.2D.d1.A19	16S sequencing of coral mucus		2187414	1317793	Illumina	1	240612_M05314_0396_000000000-LHW5B	16S rRNA	240612_M05314_0396_000000000-LHW5B_SMPL1_S1_L001	HOWE_KF1	2024-06-12	V4	Crispin_Coral_15026	GT	2308027	UCSDMI		104759	TRUE	marine benthic biome		coral reef	Swabbing			Decimal degrees	meters	Host-associated (saline)	Lobe coral	P2
200066.15026.2E.cl1	M9	FWD:GTGYCAGCMGCCGCGGTAA; REV:GGACTACNVGGGTWTCTAAT	2E.cl1		GTGYCAGCMGCCGCGGTAA	1	TGCACAGTCGCT	G5	109379Z	Echo550_1	Sequencing by synthesis	Illumina MiSeq	2023-07-21	Illumina EMP protocol 515fbc, 806r amplification of 16S rRNA V4	Plate_1	Crispin Coral	1320007	UCSDMI	Plate_1.2E.cl1.M9	16S sequencing of coral mucus		2187414	1317793	Illumina	1	240612_M05314_0396_000000000-LHW5B	16S rRNA	240612_M05314_0396_000000000-LHW5B_SMPL1_S1_L001	HOWE_KF1	2024-06-12	V4	Crispin_Coral_15026	GT	2308027	UCSDMI		104759	TRUE	marine benthic biome		coral reef	Swabbing			Decimal degrees	meters	Host-associated (saline)	Lobe coral	P2
200066.15026.2E.d1	E17	FWD:GTGYCAGCMGCCGCGGTAA; REV:GGACTACNVGGGTWTCTAAT	2E.d1		GTGYCAGCMGCCGCGGTAA	1	AATGCGCGTATA	C9	109379Z	Echo550_1	Sequencing by synthesis	Illumina MiSeq	2023-07-21	Illumina EMP protocol 515fbc, 806r amplification of 16S rRNA V4	Plate_1	Crispin Coral	1320007	UCSDMI	Plate_1.2E.d1.E17	16S sequencing of coral mucus		2187414	1317793	Illumina	1	240612_M05314_0396_000000000-LHW5B	16S rRNA	240612_M05314_0396_000000000-LHW5B_SMPL1_S1_L001	HOWE_KF1	2024-06-12	V4	Crispin_Coral_15026	GT	2308027	UCSDMI		104759	TRUE	marine benthic biome		coral reef	Swabbing			Decimal degrees	meters	Host-associated (saline)	Lobe coral	P2
200066.15026.3A.cl1	I11	FWD:GTGYCAGCMGCCGCGGTAA; REV:GGACTACNVGGGTWTCTAAT	3A.cl1		GTGYCAGCMGCCGCGGTAA	1	ACATACTGAGCA	E6	109379Z	Echo550_1	Sequencing by synthesis	Illumina MiSeq	2023-07-21	Illumina EMP protocol 515fbc, 806r amplification of 16S rRNA V4	Plate_1	Crispin Coral	1320007	UCSDMI	Plate_1.3A.cl1.I11	16S sequencing of coral mucus		2187414	1317793	Illumina	1	240612_M05314_0396_000000000-LHW5B	16S rRNA	240612_M05314_0396_000000000-LHW5B_SMPL1_S1_L001	HOWE_KF1	2024-06-12	V4	Crispin_Coral_15026	GT	2308027	UCSDMI		104759	TRUE	marine benthic biome		coral reef	Swabbing			Decimal degrees	meters	Host-associated (saline)	Lobe coral	P3
200066.15026.3A.d1	K7	FWD:GTGYCAGCMGCCGCGGTAA; REV:GGACTACNVGGGTWTCTAAT	3A.d1		GTGYCAGCMGCCGCGGTAA	1	TACTAACGCGGT	F4	109379Z	Echo550_1	Sequencing by synthesis	Illumina MiSeq	2023-07-21	Illumina EMP protocol 515fbc, 806r amplification of 16S rRNA V4	Plate_1	Crispin Coral	1320007	UCSDMI	Plate_1.3A.d1.K7	16S sequencing of coral mucus		2187414	1317793	Illumina	1	240612_M05314_0396_000000000-LHW5B	16S rRNA	240612_M05314_0396_000000000-LHW5B_SMPL1_S1_L001	HOWE_KF1	2024-06-12	V4	Crispin_Coral_15026	GT	2308027	UCSDMI		104759	TRUE	marine benthic biome		coral reef	Swabbing			Decimal degrees	meters	Host-associated (saline)	Lobe coral	P3
200066.15026.3C.cl1	M23	FWD:GTGYCAGCMGCCGCGGTAA; REV:GGACTACNVGGGTWTCTAAT	3C.cl1		GTGYCAGCMGCCGCGGTAA	1	TGTCAAAGTGAC	G12	109379Z	Echo550_1	Sequencing by synthesis	Illumina MiSeq	2023-07-21	Illumina EMP protocol 515fbc, 806r amplification of 16S rRNA V4	Plate_1	Crispin Coral	1320007	UCSDMI	Plate_1.3C.cl1.M23	16S sequencing of coral mucus		2187414	1317793	Illumina	1	240612_M05314_0396_000000000-LHW5B	16S rRNA	240612_M05314_0396_000000000-LHW5B_SMPL1_S1_L001	HOWE_KF1	2024-06-12	V4	Crispin_Coral_15026	GT	2308027	UCSDMI		104759	TRUE	marine benthic biome		coral reef	Swabbing			Decimal degrees	meters	Host-associated (saline)	Lobe coral	P3
200066.15026.3C.d1	I17	FWD:GTGYCAGCMGCCGCGGTAA; REV:GGACTACNVGGGTWTCTAAT	3C.d1		GTGYCAGCMGCCGCGGTAA	1	TGAGACCCTACA	E9	109379Z	Echo550_1	Sequencing by synthesis	Illumina MiSeq	2023-07-21	Illumina EMP protocol 515fbc, 806r amplification of 16S rRNA V4	Plate_1	Crispin Coral	1320007	UCSDMI	Plate_1.3C.d1.I17	16S sequencing of coral mucus		2187414	1317793	Illumina	1	240612_M05314_0396_000000000-LHW5B	16S rRNA	240612_M05314_0396_000000000-LHW5B_SMPL1_S1_L001	HOWE_KF1	2024-06-12	V4	Crispin_Coral_15026	GT	2308027	UCSDMI		104759	TRUE	marine benthic biome		coral reef	Swabbing			Decimal degrees	meters	Host-associated (saline)	Lobe coral	P3
200066.15026.3D.cl1	K5	FWD:GTGYCAGCMGCCGCGGTAA; REV:GGACTACNVGGGTWTCTAAT	3D.cl1		GTGYCAGCMGCCGCGGTAA	1	TTGCTGGACGCT	F3	109379Z	Echo550_1	Sequencing by synthesis	Illumina MiSeq	2023-07-21	Illumina EMP protocol 515fbc, 806r amplification of 16S rRNA V4	Plate_1	Crispin Coral	1320007	UCSDMI	Plate_1.3D.cl1.K5	16S sequencing of coral mucus		2187414	1317793	Illumina	1	240612_M05314_0396_000000000-LHW5B	16S rRNA	240612_M05314_0396_000000000-LHW5B_SMPL1_S1_L001	HOWE_KF1	2024-06-12	V4	Crispin_Coral_15026	GT	2308027	UCSDMI		104759	TRUE	marine benthic biome		coral reef	Swabbing			Decimal degrees	meters	Host-associated (saline)	Lobe coral	P3
200066.15026.3D.d1	G7	FWD:GTGYCAGCMGCCGCGGTAA; REV:GGACTACNVGGGTWTCTAAT	3D.d1		GTGYCAGCMGCCGCGGTAA	1	ATCTAGTGGCAA	D4	109379Z	Echo550_1	Sequencing by synthesis	Illumina MiSeq	2023-07-21	Illumina EMP protocol 515fbc, 806r amplification of 16S rRNA V4	Plate_1	Crispin Coral	1320007	UCSDMI	Plate_1.3D.d1.G7	16S sequencing of coral mucus		2187414	1317793	Illumina	1	240612_M05314_0396_000000000-LHW5B	16S rRNA	240612_M05314_0396_000000000-LHW5B_SMPL1_S1_L001	HOWE_KF1	2024-06-12	V4	Crispin_Coral_15026	GT	2308027	UCSDMI		104759	TRUE	marine benthic biome		coral reef	Swabbing			Decimal degrees	meters	Host-associated (saline)	Lobe coral	P3
200066.15026.3E.cl1	I5	FWD:GTGYCAGCMGCCGCGGTAA; REV:GGACTACNVGGGTWTCTAAT	3E.cl1		GTGYCAGCMGCCGCGGTAA	1	AGTAAAGATCGT	E3	109379Z	Echo550_1	Sequencing by synthesis	Illumina MiSeq	2023-07-21	Illumina EMP protocol 515fbc, 806r amplification of 16S rRNA V4	Plate_1	Crispin Coral	1320007	UCSDMI	Plate_1.3E.cl1.I5	16S sequencing of coral mucus		2187414	1317793	Illumina	1	240612_M05314_0396_000000000-LHW5B	16S rRNA	240612_M05314_0396_000000000-LHW5B_SMPL1_S1_L001	HOWE_KF1	2024-06-12	V4	Crispin_Coral_15026	GT	2308027	UCSDMI		104759	TRUE	marine benthic biome		coral reef	Swabbing			Decimal degrees	meters	Host-associated (saline)	Lobe coral	P3
200066.15026.3E.d1	O17	FWD:GTGYCAGCMGCCGCGGTAA; REV:GGACTACNVGGGTWTCTAAT	3E.d1		GTGYCAGCMGCCGCGGTAA	1	GAACCAGTACTC	H9	109379Z	Echo550_1	Sequencing by synthesis	Illumina MiSeq	2023-07-21	Illumina EMP protocol 515fbc, 806r amplification of 16S rRNA V4	Plate_1	Crispin Coral	1320007	UCSDMI	Plate_1.3E.d1.O17	16S sequencing of coral mucus		2187414	1317793	Illumina	1	240612_M05314_0396_000000000-LHW5B	16S rRNA	240612_M05314_0396_000000000-LHW5B_SMPL1_S1_L001	HOWE_KF1	2024-06-12	V4	Crispin_Coral_15026	GT	2308027	UCSDMI		104759	TRUE	marine benthic biome		coral reef	Swabbing			Decimal degrees	meters	Host-associated (saline)	Lobe coral	P3
200066.15026.4A.cl1	C21	FWD:GTGYCAGCMGCCGCGGTAA; REV:GGACTACNVGGGTWTCTAAT	4A.cl1		GTGYCAGCMGCCGCGGTAA	1	CACGTTTATTCC	B11	109379Z	Echo550_1	Sequencing by synthesis	Illumina MiSeq	2023-07-21	Illumina EMP protocol 515fbc, 806r amplification of 16S rRNA V4	Plate_1	Crispin Coral	1320007	UCSDMI	Plate_1.4A.cl1.C21	16S sequencing of coral mucus		2187414	1317793	Illumina	1	240612_M05314_0396_000000000-LHW5B	16S rRNA	240612_M05314_0396_000000000-LHW5B_SMPL1_S1_L001	HOWE_KF1	2024-06-12	V4	Crispin_Coral_15026	GT	2308027	UCSDMI		104759	TRUE	marine benthic biome		coral reef	Swabbing			Decimal degrees	meters	Host-associated (saline)	Lobe coral	P4
200066.15026.4E.cl1	G11	FWD:GTGYCAGCMGCCGCGGTAA; REV:GGACTACNVGGGTWTCTAAT	4E.cl1		GTGYCAGCMGCCGCGGTAA	1	TACGGATTATGG	D6	109379Z	Echo550_1	Sequencing by synthesis	Illumina MiSeq	2023-07-21	Illumina EMP protocol 515fbc, 806r amplification of 16S rRNA V4	Plate_1	Crispin Coral	1320007	UCSDMI	Plate_1.4E.cl1.G11	16S sequencing of coral mucus		2187414	1317793	Illumina	1	240612_M05314_0396_000000000-LHW5B	16S rRNA	240612_M05314_0396_000000000-LHW5B_SMPL1_S1_L001	HOWE_KF1	2024-06-12	V4	Crispin_Coral_15026	GT	2308027	UCSDMI		104759	TRUE	marine benthic biome		coral reef	Swabbing			Decimal degrees	meters	Host-associated (saline)	Lobe coral	P4
200066.15026.5A.cl2	K9	FWD:GTGYCAGCMGCCGCGGTAA; REV:GGACTACNVGGGTWTCTAAT	5A.cl2		GTGYCAGCMGCCGCGGTAA	1	GCGATCACACCT	F5	109379Z	Echo550_1	Sequencing by synthesis	Illumina MiSeq	2023-07-21	Illumina EMP protocol 515fbc, 806r amplification of 16S rRNA V4	Plate_1	Crispin Coral	1320007	UCSDMI	Plate_1.5A.cl2.K9	16S sequencing of coral mucus		2187414	1317793	Illumina	1	240612_M05314_0396_000000000-LHW5B	16S rRNA	240612_M05314_0396_000000000-LHW5B_SMPL1_S1_L001	HOWE_KF1	2024-06-12	V4	Crispin_Coral_15026	GT	2308027	UCSDMI		104759	TRUE	marine benthic biome		coral reef	Swabbing			Decimal degrees	meters	Host-associated (saline)	Lobe coral	P5
200066.15026.5B.d1	A15	FWD:GTGYCAGCMGCCGCGGTAA; REV:GGACTACNVGGGTWTCTAAT	5B.d1		GTGYCAGCMGCCGCGGTAA	1	AATTTAGGTAGG	A8	109379Z	Echo550_1	Sequencing by synthesis	Illumina MiSeq	2023-07-21	Illumina EMP protocol 515fbc, 806r amplification of 16S rRNA V4	Plate_1	Crispin Coral	1320007	UCSDMI	Plate_1.5B.d1.A15	16S sequencing of coral mucus		2187414	1317793	Illumina	1	240612_M05314_0396_000000000-LHW5B	16S rRNA	240612_M05314_0396_000000000-LHW5B_SMPL1_S1_L001	HOWE_KF1	2024-06-12	V4	Crispin_Coral_15026	GT	2308027	UCSDMI		104759	TRUE	marine benthic biome		coral reef	Swabbing			Decimal degrees	meters	Host-associated (saline)	Lobe coral	P5
200066.15026.5D.d1	G13	FWD:GTGYCAGCMGCCGCGGTAA; REV:GGACTACNVGGGTWTCTAAT	5D.d1		GTGYCAGCMGCCGCGGTAA	1	ATACATGCAAGA	D7	109379Z	Echo550_1	Sequencing by synthesis	Illumina MiSeq	2023-07-21	Illumina EMP protocol 515fbc, 806r amplification of 16S rRNA V4	Plate_1	Crispin Coral	1320007	UCSDMI	Plate_1.5D.d1.G13	16S sequencing of coral mucus		2187414	1317793	Illumina	1	240612_M05314_0396_000000000-LHW5B	16S rRNA	240612_M05314_0396_000000000-LHW5B_SMPL1_S1_L001	HOWE_KF1	2024-06-12	V4	Crispin_Coral_15026	GT	2308027	UCSDMI		104759	TRUE	marine benthic biome		coral reef	Swabbing			Decimal degrees	meters	Host-associated (saline)	Lobe coral	P5
200066.15026.5E.d1	E13	FWD:GTGYCAGCMGCCGCGGTAA; REV:GGACTACNVGGGTWTCTAAT	5E.d1		GTGYCAGCMGCCGCGGTAA	1	TGATATCGTCTT	C7	109379Z	Echo550_1	Sequencing by synthesis	Illumina MiSeq	2023-07-21	Illumina EMP protocol 515fbc, 806r amplification of 16S rRNA V4	Plate_1	Crispin Coral	1320007	UCSDMI	Plate_1.5E.d1.E13	16S sequencing of coral mucus		2187414	1317793	Illumina	1	240612_M05314_0396_000000000-LHW5B	16S rRNA	240612_M05314_0396_000000000-LHW5B_SMPL1_S1_L001	HOWE_KF1	2024-06-12	V4	Crispin_Coral_15026	GT	2308027	UCSDMI		104759	TRUE	marine benthic biome		coral reef	Swabbing			Decimal degrees	meters	Host-associated (saline)	Lobe coral	P5
200066.15026.3B.d1	C15	FWD:GTGYCAGCMGCCGCGGTAA; REV:GGACTACNVGGGTWTCTAAT	3B.d1		GTGYCAGCMGCCGCGGTAA	1	CATATAGCCCGA	B8	109379Z	Echo550_1	Sequencing by synthesis	Illumina MiSeq	2023-07-21	Illumina EMP protocol 515fbc, 806r amplification of 16S rRNA V4	Plate_1	Crispin Coral	1320007	UCSDMI	Plate_1.3B.d1.C15	16S sequencing of coral mucus		2187414	1317793	Illumina	1	240612_M05314_0396_000000000-LHW5B	16S rRNA	240612_M05314_0396_000000000-LHW5B_SMPL1_S1_L001	HOWE_KF1	2024-06-12	V4	Crispin_Coral_15026	GT	2308027	UCSDMI		104759	TRUE	marine benthic biome		coral reef	Swabbing			Decimal degrees	meters	Host-associated (saline)	Lobe coral	P3
200066.15026.4B.d1	G19	FWD:GTGYCAGCMGCCGCGGTAA; REV:GGACTACNVGGGTWTCTAAT	4B.d1		GTGYCAGCMGCCGCGGTAA	1	AGGATCAGGGAA	D10	109379Z	Echo550_1	Sequencing by synthesis	Illumina MiSeq	2023-07-21	Illumina EMP protocol 515fbc, 806r amplification of 16S rRNA V4	Plate_1	Crispin Coral	1320007	UCSDMI	Plate_1.4B.d1.G19	16S sequencing of coral mucus		2187414	1317793	Illumina	1	240612_M05314_0396_000000000-LHW5B	16S rRNA	240612_M05314_0396_000000000-LHW5B_SMPL1_S1_L001	HOWE_KF1	2024-06-12	V4	Crispin_Coral_15026	GT	2308027	UCSDMI		104759	TRUE	marine benthic biome		coral reef	Swabbing			Decimal degrees	meters	Host-associated (saline)	Lobe coral	P4
200066.15026.1A.cl1	G9	FWD:GTGYCAGCMGCCGCGGTAA; REV:GGACTACNVGGGTWTCTAAT	1A.cl1		GTGYCAGCMGCCGCGGTAA	1	ACGCTTAACGAC	D5	109379Z	Echo550_1	Sequencing by synthesis	Illumina MiSeq	2023-07-21	Illumina EMP protocol 515fbc, 806r amplification of 16S rRNA V4	Plate_1	Crispin Coral	1320007	UCSDMI	Plate_1.1A.cl1.G9	16S sequencing of coral mucus		2187414	1317793	Illumina	1	240612_M05314_0396_000000000-LHW5B	16S rRNA	240612_M05314_0396_000000000-LHW5B_SMPL1_S1_L001	HOWE_KF1	2024-06-12	V4	Crispin_Coral_15026	GT	2308027	UCSDMI		104759	TRUE	marine benthic biome		coral reef	Swabbing			Decimal degrees	meters	Host-associated (saline)	Lobe coral	P1
200066.15026.4D.cl1	G23	FWD:GTGYCAGCMGCCGCGGTAA; REV:GGACTACNVGGGTWTCTAAT	4D.cl1		GTGYCAGCMGCCGCGGTAA	1	TATTGCAGCAGC	D12	109379Z	Echo550_1	Sequencing by synthesis	Illumina MiSeq	2023-07-21	Illumina EMP protocol 515fbc, 806r amplification of 16S rRNA V4	Plate_1	Crispin Coral	1320007	UCSDMI	Plate_1.4D.cl1.G23	16S sequencing of coral mucus		2187414	1317793	Illumina	1	240612_M05314_0396_000000000-LHW5B	16S rRNA	240612_M05314_0396_000000000-LHW5B_SMPL1_S1_L001	HOWE_KF1	2024-06-12	V4	Crispin_Coral_15026	GT	2308027	UCSDMI		104759	TRUE	marine benthic biome		coral reef	Swabbing			Decimal degrees	meters	Host-associated (saline)	Lobe coral	P4
200066.15026.4A.d1	M15	FWD:GTGYCAGCMGCCGCGGTAA; REV:GGACTACNVGGGTWTCTAAT	4A.d1		GTGYCAGCMGCCGCGGTAA	1	TAACAATAATTC	G8	109379Z	Echo550_1	Sequencing by synthesis	Illumina MiSeq	2023-07-21	Illumina EMP protocol 515fbc, 806r amplification of 16S rRNA V4	Plate_1	Crispin Coral	1320007	UCSDMI	Plate_1.4A.d1.M15	16S sequencing of coral mucus		2187414	1317793	Illumina	1	240612_M05314_0396_000000000-LHW5B	16S rRNA	240612_M05314_0396_000000000-LHW5B_SMPL1_S1_L001	HOWE_KF1	2024-06-12	V4	Crispin_Coral_15026	GT	2308027	UCSDMI		104759	TRUE	marine benthic biome		coral reef	Swabbing			Decimal degrees	meters	Host-associated (saline)	Lobe coral	P4
200066.15026.4E.cl2	O1	FWD:GTGYCAGCMGCCGCGGTAA; REV:GGACTACNVGGGTWTCTAAT	4E.cl2		GTGYCAGCMGCCGCGGTAA	1	CTATGTATTAGT	H1	109379Z	Echo550_1	Sequencing by synthesis	Illumina MiSeq	2023-07-21	Illumina EMP protocol 515fbc, 806r amplification of 16S rRNA V4	Plate_1	Crispin Coral	1320007	UCSDMI	Plate_1.4E.cl2.O1	16S sequencing of coral mucus		2187414	1317793	Illumina	1	240612_M05314_0396_000000000-LHW5B	16S rRNA	240612_M05314_0396_000000000-LHW5B_SMPL1_S1_L001	HOWE_KF1	2024-06-12	V4	Crispin_Coral_15026	GT	2308027	UCSDMI		104759	TRUE	marine benthic biome		coral reef	Swabbing			Decimal degrees	meters	Host-associated (saline)	Lobe coral	P4
200066.15026.1C.d1	M5	FWD:GTGYCAGCMGCCGCGGTAA; REV:GGACTACNVGGGTWTCTAAT	1C.d1		GTGYCAGCMGCCGCGGTAA	1	TTGCGGACCCTA	G3	109379Z	Echo550_1	Sequencing by synthesis	Illumina MiSeq	2023-07-21	Illumina EMP protocol 515fbc, 806r amplification of 16S rRNA V4	Plate_1	Crispin Coral	1320007	UCSDMI	Plate_1.1C.d1.M5	16S sequencing of coral mucus		2187414	1317793	Illumina	1	240612_M05314_0396_000000000-LHW5B	16S rRNA	240612_M05314_0396_000000000-LHW5B_SMPL1_S1_L001	HOWE_KF1	2024-06-12	V4	Crispin_Coral_15026	GT	2308027	UCSDMI		104759	TRUE	marine benthic biome		coral reef	Swabbing			Decimal degrees	meters	Host-associated (saline)	Lobe coral	P1
200066.15026.2E.cl2	G1	FWD:GTGYCAGCMGCCGCGGTAA; REV:GGACTACNVGGGTWTCTAAT	2E.cl2		GTGYCAGCMGCCGCGGTAA	1	GTGGAGTCTCAT	D1	109379Z	Echo550_1	Sequencing by synthesis	Illumina MiSeq	2023-07-21	Illumina EMP protocol 515fbc, 806r amplification of 16S rRNA V4	Plate_1	Crispin Coral	1320007	UCSDMI	Plate_1.2E.cl2.G1	16S sequencing of coral mucus		2187414	1317793	Illumina	1	240612_M05314_0396_000000000-LHW5B	16S rRNA	240612_M05314_0396_000000000-LHW5B_SMPL1_S1_L001	HOWE_KF1	2024-06-12	V4	Crispin_Coral_15026	GT	2308027	UCSDMI		104759	TRUE	marine benthic biome		coral reef	Swabbing			Decimal degrees	meters	Host-associated (saline)	Lobe coral	P2
200066.15026.3A.cl2	I23	FWD:GTGYCAGCMGCCGCGGTAA; REV:GGACTACNVGGGTWTCTAAT	3A.cl2		GTGYCAGCMGCCGCGGTAA	1	CACGCAGTCTAC	E12	109379Z	Echo550_1	Sequencing by synthesis	Illumina MiSeq	2023-07-21	Illumina EMP protocol 515fbc, 806r amplification of 16S rRNA V4	Plate_1	Crispin Coral	1320007	UCSDMI	Plate_1.3A.cl2.I23	16S sequencing of coral mucus		2187414	1317793	Illumina	1	240612_M05314_0396_000000000-LHW5B	16S rRNA	240612_M05314_0396_000000000-LHW5B_SMPL1_S1_L001	HOWE_KF1	2024-06-12	V4	Crispin_Coral_15026	GT	2308027	UCSDMI		104759	TRUE	marine benthic biome		coral reef	Swabbing			Decimal degrees	meters	Host-associated (saline)	Lobe coral	P3
200066.15026.3C.cl2	I13	FWD:GTGYCAGCMGCCGCGGTAA; REV:GGACTACNVGGGTWTCTAAT	3C.cl2		GTGYCAGCMGCCGCGGTAA	1	GTTGATACGATG	E7	109379Z	Echo550_1	Sequencing by synthesis	Illumina MiSeq	2023-07-21	Illumina EMP protocol 515fbc, 806r amplification of 16S rRNA V4	Plate_1	Crispin Coral	1320007	UCSDMI	Plate_1.3C.cl2.I13	16S sequencing of coral mucus		2187414	1317793	Illumina	1	240612_M05314_0396_000000000-LHW5B	16S rRNA	240612_M05314_0396_000000000-LHW5B_SMPL1_S1_L001	HOWE_KF1	2024-06-12	V4	Crispin_Coral_15026	GT	2308027	UCSDMI		104759	TRUE	marine benthic biome		coral reef	Swabbing			Decimal degrees	meters	Host-associated (saline)	Lobe coral	P3
200066.15026.5C.cl2	A21	FWD:GTGYCAGCMGCCGCGGTAA; REV:GGACTACNVGGGTWTCTAAT	5C.cl2		GTGYCAGCMGCCGCGGTAA	1	ACTACTGAGGAT	A11	109379Z	Echo550_1	Sequencing by synthesis	Illumina MiSeq	2023-07-21	Illumina EMP protocol 515fbc, 806r amplification of 16S rRNA V4	Plate_1	Crispin Coral	1320007	UCSDMI	Plate_1.5C.cl2.A21	16S sequencing of coral mucus		2187414	1317793	Illumina	1	240612_M05314_0396_000000000-LHW5B	16S rRNA	240612_M05314_0396_000000000-LHW5B_SMPL1_S1_L001	HOWE_KF1	2024-06-12	V4	Crispin_Coral_15026	GT	2308027	UCSDMI		104759	TRUE	marine benthic biome		coral reef	Swabbing			Decimal degrees	meters	Host-associated (saline)	Lobe coral	P5
200066.15026.5E.cl2	G5	FWD:GTGYCAGCMGCCGCGGTAA; REV:GGACTACNVGGGTWTCTAAT	5E.cl2		GTGYCAGCMGCCGCGGTAA	1	TAATCTCGCCGG	D3	109379Z	Echo550_1	Sequencing by synthesis	Illumina MiSeq	2023-07-21	Illumina EMP protocol 515fbc, 806r amplification of 16S rRNA V4	Plate_1	Crispin Coral	1320007	UCSDMI	Plate_1.5E.cl2.G5	16S sequencing of coral mucus		2187414	1317793	Illumina	1	240612_M05314_0396_000000000-LHW5B	16S rRNA	240612_M05314_0396_000000000-LHW5B_SMPL1_S1_L001	HOWE_KF1	2024-06-12	V4	Crispin_Coral_15026	GT	2308027	UCSDMI		104759	TRUE	marine benthic biome		coral reef	Swabbing			Decimal degrees	meters	Host-associated (saline)	Lobe coral	P5
200066.15026.1E.d1	M21	FWD:GTGYCAGCMGCCGCGGTAA; REV:GGACTACNVGGGTWTCTAAT	1E.d1		GTGYCAGCMGCCGCGGTAA	1	TATTTGATTGGT	G11	109379Z	Echo550_1	Sequencing by synthesis	Illumina MiSeq	2023-07-21	Illumina EMP protocol 515fbc, 806r amplification of 16S rRNA V4	Plate_1	Crispin Coral	1320007	UCSDMI	Plate_1.1E.d1.M21	16S sequencing of coral mucus		2187414	1317793	Illumina	1	240612_M05314_0396_000000000-LHW5B	16S rRNA	240612_M05314_0396_000000000-LHW5B_SMPL1_S1_L001	HOWE_KF1	2024-06-12	V4	Crispin_Coral_15026	GT	2308027	UCSDMI		104759	TRUE	marine benthic biome		coral reef	Swabbing			Decimal degrees	meters	Host-associated (saline)	Lobe coral	P1
200066.15026.2A.cl2	A5	FWD:GTGYCAGCMGCCGCGGTAA; REV:GGACTACNVGGGTWTCTAAT	2A.cl2		GTGYCAGCMGCCGCGGTAA	1	AGCCCTGCTACA	A3	109379Z	Echo550_1	Sequencing by synthesis	Illumina MiSeq	2023-07-21	Illumina EMP protocol 515fbc, 806r amplification of 16S rRNA V4	Plate_1	Crispin Coral	1320007	UCSDMI	Plate_1.2A.cl2.A5	16S sequencing of coral mucus		2187414	1317793	Illumina	1	240612_M05314_0396_000000000-LHW5B	16S rRNA	240612_M05314_0396_000000000-LHW5B_SMPL1_S1_L001	HOWE_KF1	2024-06-12	V4	Crispin_Coral_15026	GT	2308027	UCSDMI		104759	TRUE	marine benthic biome		coral reef	Swabbing			Decimal degrees	meters	Host-associated (saline)	Lobe coral	P2
200066.15026.2B.cl2	E3	FWD:GTGYCAGCMGCCGCGGTAA; REV:GGACTACNVGGGTWTCTAAT	2B.cl2		GTGYCAGCMGCCGCGGTAA	1	CGGGACACCCGA	C2	109379Z	Echo550_1	Sequencing by synthesis	Illumina MiSeq	2023-07-21	Illumina EMP protocol 515fbc, 806r amplification of 16S rRNA V4	Plate_1	Crispin Coral	1320007	UCSDMI	Plate_1.2B.cl2.E3	16S sequencing of coral mucus		2187414	1317793	Illumina	1	240612_M05314_0396_000000000-LHW5B	16S rRNA	240612_M05314_0396_000000000-LHW5B_SMPL1_S1_L001	HOWE_KF1	2024-06-12	V4	Crispin_Coral_15026	GT	2308027	UCSDMI		104759	TRUE	marine benthic biome		coral reef	Swabbing			Decimal degrees	meters	Host-associated (saline)	Lobe coral	P2
200066.15026.2C.d1	O21	FWD:GTGYCAGCMGCCGCGGTAA; REV:GGACTACNVGGGTWTCTAAT	2C.d1		GTGYCAGCMGCCGCGGTAA	1	GTGCCATAATCG	H11	109379Z	Echo550_1	Sequencing by synthesis	Illumina MiSeq	2023-07-21	Illumina EMP protocol 515fbc, 806r amplification of 16S rRNA V4	Plate_1	Crispin Coral	1320007	UCSDMI	Plate_1.2C.d1.O21	16S sequencing of coral mucus		2187414	1317793	Illumina	1	240612_M05314_0396_000000000-LHW5B	16S rRNA	240612_M05314_0396_000000000-LHW5B_SMPL1_S1_L001	HOWE_KF1	2024-06-12	V4	Crispin_Coral_15026	GT	2308027	UCSDMI		104759	TRUE	marine benthic biome		coral reef	Swabbing			Decimal degrees	meters	Host-associated (saline)	Lobe coral	P2
200066.15026.5B.cl2	I15	FWD:GTGYCAGCMGCCGCGGTAA; REV:GGACTACNVGGGTWTCTAAT	5B.cl2		GTGYCAGCMGCCGCGGTAA	1	GTCAACGCTGTC	E8	109379Z	Echo550_1	Sequencing by synthesis	Illumina MiSeq	2023-07-21	Illumina EMP protocol 515fbc, 806r amplification of 16S rRNA V4	Plate_1	Crispin Coral	1320007	UCSDMI	Plate_1.5B.cl2.I15	16S sequencing of coral mucus		2187414	1317793	Illumina	1	240612_M05314_0396_000000000-LHW5B	16S rRNA	240612_M05314_0396_000000000-LHW5B_SMPL1_S1_L001	HOWE_KF1	2024-06-12	V4	Crispin_Coral_15026	GT	2308027	UCSDMI		104759	TRUE	marine benthic biome		coral reef	Swabbing			Decimal degrees	meters	Host-associated (saline)	Lobe coral	P5
200066.15026.1A.cl2	C7	FWD:GTGYCAGCMGCCGCGGTAA; REV:GGACTACNVGGGTWTCTAAT	1A.cl2		GTGYCAGCMGCCGCGGTAA	1	TTCCTTAGTAGT	B4	109379Z	Echo550_1	Sequencing by synthesis	Illumina MiSeq	2023-07-21	Illumina EMP protocol 515fbc, 806r amplification of 16S rRNA V4	Plate_1	Crispin Coral	1320007	UCSDMI	Plate_1.1A.cl2.C7	16S sequencing of coral mucus		2187414	1317793	Illumina	1	240612_M05314_0396_000000000-LHW5B	16S rRNA	240612_M05314_0396_000000000-LHW5B_SMPL1_S1_L001	HOWE_KF1	2024-06-12	V4	Crispin_Coral_15026	GT	2308027	UCSDMI		104759	TRUE	marine benthic biome		coral reef	Swabbing			Decimal degrees	meters	Host-associated (saline)	Lobe coral	P1
200066.15026.1E.cl1	I19	FWD:GTGYCAGCMGCCGCGGTAA; REV:GGACTACNVGGGTWTCTAAT	1E.cl1		GTGYCAGCMGCCGCGGTAA	1	ACTTGGTGTAAG	E10	109379Z	Echo550_1	Sequencing by synthesis	Illumina MiSeq	2023-07-21	Illumina EMP protocol 515fbc, 806r amplification of 16S rRNA V4	Plate_1	Crispin Coral	1320007	UCSDMI	Plate_1.1E.cl1.I19	16S sequencing of coral mucus		2187414	1317793	Illumina	1	240612_M05314_0396_000000000-LHW5B	16S rRNA	240612_M05314_0396_000000000-LHW5B_SMPL1_S1_L001	HOWE_KF1	2024-06-12	V4	Crispin_Coral_15026	GT	2308027	UCSDMI		104759	TRUE	marine benthic biome		coral reef	Swabbing			Decimal degrees	meters	Host-associated (saline)	Lobe coral	P1
[truncated: 41 more columns]

## Sheet: OTU_Frequency_Table
index	k__Bacteria;p__Proteobacteria;c__Deltaproteobacteria;o__Desulfuromonadales;f__Geobacteraceae	k__Bacteria;p__Cyanobacteria;c__Nostocophycideae;o__Nostocales;f__Nostocaceae	k__Bacteria;p__Bacteroidetes;c__BME43;o__;f__	k__Bacteria;p__Proteobacteria;c__Gammaproteobacteria;o__Pseudomonadales;f__Moraxellaceae	k__Bacteria;p__Firmicutes;c__Clostridia;o__Clostridiales;f__Ruminococcaceae	k__Bacteria;p__Proteobacteria;c__Alphaproteobacteria;o__;f__	k__Bacteria;p__Planctomycetes;c__Planctomycetia;o__;f__	k__Bacteria;p__Bacteroidetes;c__Cytophagia;o__Cytophagales;f__Cytophagaceae	k__Bacteria;p__Proteobacteria;c__Gammaproteobacteria;o__;f__	k__Bacteria;p__Proteobacteria;c__Alphaproteobacteria;o__Rhodospirillales;f__Rhodospirillaceae	k__Bacteria;p__Proteobacteria;c__Alphaproteobacteria;o__Kordiimonadales;f__Kordiimonadaceae	k__Bacteria;p__Proteobacteria;c__Deltaproteobacteria;o__IndB3-24;f__	k__Bacteria;p__Nitrospirae;c__Nitrospira;o__Nitrospirales;f__Nitrospiraceae	k__Bacteria;p__Proteobacteria;c__Betaproteobacteria;o__SC-I-84;f__	k__Bacteria;p__Proteobacteria;c__Betaproteobacteria;o__Rhodocyclales;f__Rhodocyclaceae	k__Bacteria;p__Firmicutes;c__Bacilli;o__Bacillales;f__Staphylococcaceae	k__Bacteria;p__Proteobacteria;c__Gammaproteobacteria;o__Xanthomonadales;f__Sinobacteraceae	k__Bacteria;p__Proteobacteria;c__Gammaproteobacteria;o__Oceanospirillales;f__Halomonadaceae	k__Bacteria;p__Proteobacteria;c__Alphaproteobacteria;o__Rickettsiales;f__Pelagibacteraceae	k__Bacteria;p__Proteobacteria;c__Alphaproteobacteria;o__Rhodobacterales;f__Hyphomonadaceae	k__Bacteria;p__Proteobacteria;c__Alphaproteobacteria;o__Sphingomonadales;f__Sphingomonadaceae	k__Bacteria;p__Proteobacteria;c__Alphaproteobacteria;o__Rhizobiales;f__Methylobacteriaceae	k__Bacteria;p__Chloroflexi;c__SAR202;o__;f__	k__Bacteria;p__Proteobacteria;c__Gammaproteobacteria;o__Oceanospirillales;f__	k__Bacteria;p__Planctomycetes;c__Phycisphaerae;o__WD2101;f__	k__Bacteria;p__Proteobacteria;c__Gammaproteobacteria;o__Alteromonadales;f__OM60	k__Bacteria;p__Bacteroidetes;c__Flavobacteriia;o__Flavobacteriales;f__	k__Bacteria;p__Proteobacteria;c__Gammaproteobacteria;o__Enterobacteriales;f__Enterobacteriaceae	k__Bacteria;p__Proteobacteria;c__Deltaproteobacteria;o__Bdellovibrionales;f__Bacteriovoracaceae	k__Bacteria;p__Bacteroidetes;c__Bacteroidia;o__Bacteroidales;f__	k__Bacteria;p__Bacteroidetes;c__Flavobacteriia;o__Flavobacteriales;f__Flavobacteriaceae	k__Bacteria;p__Planctomycetes;c__Pla3;o__;f__	k__Bacteria;p__Proteobacteria;c__Betaproteobacteria;o__Burkholderiales;f__Comamonadaceae	k__Bacteria;p__WS3;c__PRR-12;o__Sediment-1;f__PRR-10	k__Bacteria;p__Chloroflexi;c__Anaerolineae;o__Anaerolineales;f__Anaerolinaceae	k__Bacteria;p__Verrucomicrobia;c__[Pedosphaerae];o__;f__	k__Bacteria;p__Gemmatimonadetes;c__Gemm-4;o__;f__	k__Bacteria;p__Proteobacteria;c__Gammaproteobacteria;o__Alteromonadales;f__Alteromonadaceae	k__Bacteria;p__Fusobacteria;c__Fusobacteriia;o__Fusobacteriales;f__Leptotrichiaceae	k__Bacteria;p__Proteobacteria;c__Gammaproteobacteria;o__Thiotrichales;f__Piscirickettsiaceae	k__Bacteria;p__Proteobacteria;c__Alphaproteobacteria;o__Rhizobiales;f__	k__Bacteria;p__Proteobacteria;c__Alphaproteobacteria;o__Rhodobacterales;f__Rhodobacteraceae	k__Bacteria;p__Planctomycetes;c__;o__;f__	k__Archaea;p__Crenarchaeota;c__Thaumarchaeota;o__Cenarchaeales;f__Cenarchaeaceae	k__Bacteria;p__Proteobacteria;c__Deltaproteobacteria;o__GMD14H09;f__	k__Bacteria;p__Verrucomicrobia;c__Opitutae;o__Puniceicoccales;f__Puniceicoccaceae	k__Bacteria;p__Proteobacteria;c__Gammaproteobacteria;o__Alteromonadales;f__Colwelliaceae	k__Bacteria;p__Proteobacteria;c__Gammaproteobacteria;o__Salinisphaerales;f__Salinisphaeraceae	k__Bacteria;p__Planctomycetes;c__Planctomycetia;o__Pirellulales;f__Pirellulaceae
200066.15026.4D.d1	27	0	10	25	19	200	0	38	41	73	0	0	13	13	49	237	64	136	279	59	85	11	14	29	4	519	75	17	11	28	706	0	29	0	1	3	10	291	7	142	18	612	4	28	0	3	15	0	143
200066.15026.1B.cl1	0	0	2	41	6	62	0	0	9	13	2	0	3	0	6	98	5	179	446	0	25	12	21	6	0	462	45	1	9	27	254	0	11	0	0	6	2	65	56	20	0	117	0	29	0	41	9	14	21
200066.15026.1B.cl2	0	0	0	1	0	2	0	0	3	0	0	0	0	0	0	16	0	6	9	0	1	0	0	0	0	3	1	2	1	0	3	0	2	0	0	0	0	0	1	3	0	3	0	0	0	0	0	1	2
200066.15026.1C.cl2	0	1	3	11	0	8	0	0	5	0	0	0	0	0	2	73	0	28	64	2	5	1	5	0	0	6	2	5	0	1	15	0	3	0	0	5	0	12	1	11	2	10	0	2	0	2	0	2	0
200066.15026.1D.cl2	0	0	1	4	0	36	0	4	2	9	0	0	1	0	11	225	0	52	194	0	9	6	1	1	0	7	13	5	9	13	105	0	6	0	0	0	0	29	6	9	0	23	0	7	0	0	5	4	6
200066.15026.1E.cl2	0	0	1	1	1	2	0	0	2	0	0	0	0	0	1	18	0	5	6	1	1	0	0	0	0	8	4	3	4	1	11	0	3	0	0	0	0	13	0	6	0	6	0	0	1	2	1	0	0
200066.15026.2D.cl2	0	0	3	2	0	10	0	1	4	0	0	0	0	0	0	26	0	10	23	0	1	1	1	0	0	6	0	6	0	1	4	0	2	0	0	0	0	1	0	1	0	3	0	0	0	0	0	0	1
200066.15026.3B.cl2	0	0	3	15	0	72	0	0	17	6	1	0	0	0	6	246	0	108	283	14	13	6	26	12	0	71	13	14	2	44	86	0	15	0	0	0	0	34	3	44	0	63	0	1	0	5	6	0	13
200066.15026.3D.cl2	0	0	1	7	2	28	0	4	7	10	0	0	0	0	4	72	0	25	89	0	8	6	2	0	0	24	18	6	5	19	19	0	9	0	0	0	0	85	2	23	0	8	0	0	0	2	2	0	3
200066.15026.3E.cl2	0	0	0	34	0	111	0	1	2	2	0	0	0	0	0	191	0	99	305	0	10	2	40	0	0	9	12	14	0	25	35	0	8	0	0	0	0	19	19	14	0	28	0	9	0	15	0	0	1
200066.15026.4C.cl1	5	0	0	32	0	248	0	27	104	18	0	4	0	0	1	394	0	306	1270	0	98	26	4	0	0	933	57	26	28	5	384	1	11	0	0	14	0	35	5	139	20	154	0	18	15	33	8	0	77
200066.15026.4C.d1	20	1	7	11	0	238	0	16	119	53	0	0	2	5	12	142	51	295	924	38	55	11	89	56	11	484	43	14	71	55	716	12	46	4	0	14	0	152	12	209	11	345	0	68	3	49	130	0	28
200066.15026.5D.cl2	0	0	0	6	0	8	0	1	5	0	1	0	0	0	0	13	0	10	39	0	1	0	0	1	0	8	2	6	1	2	13	0	4	0	0	0	0	8	0	12	1	14	0	0	1	3	2	0	5
200066.15026.3B.cl1	0	0	0	48	0	233	0	13	36	10	2	0	0	1	15	134	1	170	824	8	30	2	61	4	0	744	79	2	25	13	246	0	16	0	0	11	0	138	35	163	0	95	4	24	0	61	3	5	63
200066.15026.4E.d1	11	0	9	7	2	86	0	26	64	42	1	0	9	1	63	64	31	167	246	11	25	1	10	26	14	606	55	22	22	37	669	8	41	0	2	5	1	93	1	143	9	470	0	8	2	6	43	0	75
200066.15026.5A.d1	6	0	23	32	0	145	0	23	163	64	10	3	22	2	8	134	11	192	425	41	36	5	45	57	11	503	44	11	71	29	541	3	25	3	2	14	3	332	2	279	22	421	3	71	5	40	400	0	105
200066.15026.5C.d1	15	0	18	18	0	146	0	5	194	56	7	0	4	5	12	54	15	211	435	33	26	1	37	99	20	359	99	8	102	20	687	24	22	5	10	15	6	360	1	225	26	378	0	103	0	18	260	0	88
200066.15026.1A.d1	4	0	5	5	1	26	0	1	13	9	0	0	0	1	3	16	0	33	69	21	7	0	7	14	4	58	12	2	3	6	82	2	7	0	0	0	0	29	0	30	13	45	0	7	0	4	14	0	44
200066.15026.1B.d1	0	0	1	1	0	8	0	0	3	3	1	0	0	0	0	9	0	9	24	0	5	2	1	1	0	18	3	3	1	1	22	0	3	0	0	0	0	16	1	16	2	10	1	3	0	0	6	0	2
200066.15026.1C.cl1	0	0	2	7	0	21	0	0	5	1	2	0	0	0	0	16	0	29	100	1	6	0	6	1	0	119	15	7	4	4	41	0	1	0	0	1	0	9	6	23	0	31	0	5	0	7	3	0	7
200066.15026.1D.cl1	0	0	0	2	0	14	0	0	2	1	0	0	0	0	2	10	1	22	74	1	2	1	2	1	0	24	3	2	2	4	25	0	3	0	0	0	0	5	1	7	0	25	0	1	0	1	0	0	2
200066.15026.1D.d1	0	0	0	7	0	17	0	2	10	7	0	0	0	0	3	15	1	45	64	0	10	1	5	3	3	25	8	3	8	0	36	0	7	2	0	0	0	31	0	9	0	26	0	8	0	1	2	0	4
200066.15026.2A.cl1	0	0	0	4	0	12	0	0	0	0	0	0	0	0	0	22	0	29	58	1	3	1	3	0	0	48	5	4	0	2	38	0	3	0	0	0	0	4	3	15	1	14	0	2	0	2	3	1	3
200066.15026.2A.d1	3	0	2	8	0	18	0	2	20	10	0	0	3	2	2	14	3	32	80	3	4	0	4	14	0	61	5	4	6	4	73	0	4	1	0	7	0	40	0	48	0	53	0	9	0	6	31	0	11
200066.15026.2B.cl1	0	0	0	7	0	27	0	1	6	1	0	0	0	0	0	18	0	41	89	2	6	0	1	2	0	159	5	2	4	4	42	1	3	0	0	0	1	25	0	30	12	54	3	2	3	16	2	0	23
200066.15026.2B.d1	0	0	4	9	0	41	0	4	59	18	2	0	2	1	5	30	4	63	151	10	18	3	22	26	1	163	27	6	16	5	193	3	11	1	6	4	1	67	0	49	4	62	2	17	0	6	36	0	34
200066.15026.2C.cl1	0	0	10	6	0	55	0	0	10	1	0	0	0	0	10	21	0	43	171	0	7	0	4	4	0	183	22	3	16	11	143	0	1	0	0	3	0	40	1	46	3	104	0	3	0	20	2	0	14
200066.15026.2C.cl2	0	0	0	0	0	1	0	0	4	0	0	0	0	0	0	15	0	12	30	0	0	2	0	1	0	4	0	4	5	3	10	0	0	0	0	0	0	2	0	7	0	4	1	3	0	1	1	0	1
200066.15026.2D.cl1	1	0	0	0	0	86	0	3	7	9	0	0	7	0	0	22	0	189	369	1	20	1	10	1	0	297	21	2	12	11	122	0	4	0	0	1	0	74	0	38	1	88	0	8	0	22	1	0	33
200066.15026.2D.d1	10	1	4	17	7	131	0	17	96	22	3	5	0	1	9	46	8	203	377	7	23	4	41	40	14	288	22	9	28	22	453	0	38	7	0	2	0	194	0	149	23	226	0	38	2	25	118	0	49
200066.15026.2E.cl1	0	0	1	10	0	97	0	7	7	19	0	0	0	5	0	110	0	137	494	2	41	13	47	3	0	178	28	4	20	2	200	3	1	0	0	1	0	25	7	35	1	102	0	27	0	54	24	0	33
200066.15026.2E.d1	4	0	2	2	0	18	0	3	28	9	0	0	5	3	0	5	4	35	65	4	3	0	11	31	1	93	20	2	4	5	121	2	12	0	4	2	0	79	0	31	4	66	1	14	1	4	34	0	23
200066.15026.3A.cl1	0	0	0	13	0	208	0	10	41	15	0	0	0	0	2	258	10	385	1019	0	78	14	26	0	0	1052	115	11	75	28	298	0	2	0	0	0	8	94	39	122	3	184	9	20	8	86	24	1	61
200066.15026.3A.d1	1	0	5	6	0	71	0	10	73	27	0	0	4	4	1	32	8	84	206	7	1	0	37	38	9	117	24	6	22	4	282	0	7	0	2	3	1	150	0	62	4	84	0	64	0	13	175	0	45
200066.15026.3C.cl1	0	0	2	13	0	89	0	0	42	4	0	1	0	0	11	49	0	110	353	2	6	15	24	16	0	301	39	5	8	8	93	0	5	0	0	9	0	16	0	61	0	57	0	30	0	48	16	0	22
200066.15026.3C.d1	3	0	1	6	0	79	0	13	32	39	0	0	0	5	4	25	3	78	274	2	9	2	19	29	8	137	18	2	10	20	238	2	11	0	0	5	1	87	0	77	7	125	0	27	1	11	48	0	25
200066.15026.3D.cl1	11	0	0	12	0	256	0	22	17	28	2	0	0	0	6	47	0	150	653	14	3	0	178	20	0	420	61	5	15	9	156	0	5	0	0	9	9	101	6	125	8	202	0	50	0	55	5	9	38
200066.15026.3D.d1	2	0	0	11	4	69	0	7	68	23	1	1	5	4	4	22	15	59	140	11	10	0	21	37	12	163	19	5	29	14	235	2	17	2	3	6	1	133	0	89	3	149	0	22	2	3	60	0	40
200066.15026.3E.cl1	3	0	0	10	0	62	0	0	17	15	0	1	0	0	2	71	0	111	396	2	3	1	7	5	0	340	31	6	13	22	94	3	9	0	0	4	3	9	0	63	0	63	0	27	0	26	5	0	26
200066.15026.3E.d1	16	0	4	18	2	105	0	15	44	11	5	0	3	11	4	64	18	168	385	7	10	0	31	25	2	202	40	9	19	25	326	4	18	0	3	12	0	163	1	81	10	154	0	14	0	14	78	2	59
200066.15026.4A.cl1	0	0	3	14	0	214	0	11	75	25	0	0	0	0	9	114	0	114	793	3	45	6	9	5	0	1130	66	12	18	42	313	0	26	0	0	2	1	24	11	222	12	233	0	17	2	33	3	0	92
200066.15026.4E.cl1	1	0	3	89	0	120	0	2	80	63	0	1	0	0	6	95	0	279	462	1	30	0	12	9	0	1295	23	0	18	23	370	7	9	0	16	1	29	53	1	305	19	303	9	78	20	71	4	7	180
200066.15026.5A.cl2	0	0	0	2	0	6	0	1	0	0	0	0	0	0	2	9	1	9	43	1	2	0	0	1	0	4	1	2	0	0	3	0	1	0	0	0	0	6	0	7	2	4	0	2	0	0	6	0	5
200066.15026.5B.d1	14	0	3	0	0	167	0	12	198	43	3	0	4	0	16	31	24	142	247	12	13	0	35	79	19	288	49	9	37	42	394	2	22	0	2	7	6	276	0	189	14	314	6	76	0	16	188	0	95
200066.15026.5D.d1	6	0	0	6	0	16	0	1	15	0	0	0	1	0	1	3	3	32	47	0	1	0	5	11	2	42	3	2	5	3	37	0	5	0	0	2	0	20	0	26	0	22	1	7	1	6	13	0	4
200066.15026.5E.d1	8	0	3	11	0	164	0	24	174	34	0	0	11	2	22	31	37	240	416	20	21	5	34	121	10	334	62	6	20	24	492	14	17	6	0	7	1	271	0	161	19	235	0	50	2	25	227	0	70
200066.15026.3B.d1	1	0	1	0	1	32	0	1	16	6	1	0	0	0	1	14	2	23	57	1	7	0	11	12	1	54	11	9	12	1	79	1	7	0	0	0	2	41	0	31	1	44	0	9	0	3	49	0	17
200066.15026.4B.d1	37	0	10	5	17	232	0	41	330	55	0	0	0	5	19	46	23	153	515	10	78	0	11	50	34	577	33	15	32	30	696	0	75	9	2	2	0	103	1	165	9	402	0	23	0	9	110	0	96
200066.15026.1A.cl1	0	0	2	3	1	41	0	2	13	3	0	0	3	0	0	8	2	34	72	11	0	0	4	4	0	286	18	2	9	15	136	1	2	0	0	0	3	94	2	39	1	156	0	6	0	12	10	0	10
200066.15026.4D.cl1	5	5	4	5	0	130	0	2	77	33	2	0	0	0	1	44	0	30	78	55	24	0	0	18	0	949	35	5	60	37	514	13	4	0	0	6	12	50	0	588	14	895	0	52	0	17	12	0	371
200066.15026.4A.d1	3	0	14	7	0	170	0	24	73	46	1	0	3	8	14	51	33	147	423	40	51	7	33	13	11	437	73	1	15	39	605	2	45	0	1	11	0	101	0	111	21	412	0	36	9	34	95	0	100
200066.15026.4E.cl2	0	0	11	30	0	107	0	2	28	31	0	0	5	0	6	176	0	592	227	33	2	0	8	15	0	306	126	8	55	42	667	0	23	0	0	0	1	231	0	198	2	279	0	13	11	31	55	0	87
200066.15026.1C.d1	3	0	0	2	0	19	0	0	11	4	0	0	0	0	4	4	1	20	53	3	3	1	6	6	0	32	4	2	2	1	57	0	1	0	0	3	1	28	0	13	3	22	0	5	0	4	13	0	7
200066.15026.2E.cl2	0	0	0	1	0	4	0	0	0	0	0	0	0	0	1	20	0	6	10	0	0	0	1	0	0	4	0	3	1	2	4	0	3	0	0	0	0	0	0	0	0	3	0	0	0	0	1	0	1
200066.15026.3A.cl2	0	0	0	5	0	18	2	1	2	0	0	0	0	0	3	34	1	32	105	4	4	4	0	0	0	6	6	5	2	6	8	0	1	0	0	0	0	11	1	1	0	8	0	0	0	2	1	0	1
200066.15026.3C.cl2	0	0	0	7	3	21	0	1	4	1	0	0	0	0	0	55	0	78	159	0	5	2	9	1	0	6	9	5	1	4	23	1	5	0	0	0	0	16	0	17	0	31	0	0	0	2	0	0	0
200066.15026.5C.cl2	0	0	0	3	1	45	0	1	1	0	3	0	0	0	8	56	0	54	80	0	4	0	4	4	0	5	5	7	4	2	27	0	1	0	0	0	2	3	0	16	0	3	0	0	0	1	4	1	8
200066.15026.5E.cl2	0	0	0	3	0	44	0	2	12	5	0	0	0	0	7	50	0	71	114	11	3	9	13	0	0	51	11	3	4	12	82	0	1	0	0	1	8	29	0	62	11	43	0	8	0	9	6	0	53
200066.15026.1E.d1	0	0	0	3	0	6	0	0	1	1	0	0	0	0	0	8	2	2	24	0	1	0	3	3	0	13	0	3	3	0	21	0	4	0	1	3	0	7	0	4	1	12	0	1	0	2	5	0	3
200066.15026.2A.cl2	0	0	0	2	0	24	0	0	1	0	0	0	0	0	1	24	0	20	79	0	1	0	5	0	0	8	4	6	4	8	23	0	6	0	0	0	0	8	2	18	0	9	1	1	0	0	2	3	0
200066.15026.2B.cl2	0	0	0	1	1	0	0	0	0	0	0	0	0	0	0	13	0	9	19	2	1	2	0	0	0	3	1	2	0	0	9	0	2	0	0	0	0	2	1	5	0	6	0	0	0	0	1	0	0
200066.15026.2C.d1	4	0	1	5	0	33	0	5	20	11	0	0	0	2	0	9	2	47	70	5	4	0	5	9	5	82	6	5	5	7	81	0	7	0	0	2	0	43	1	27	3	41	0	5	1	4	29	0	11
200066.15026.5B.cl2	0	0	0	1	0	12	0	2	3	5	0	0	0	0	1	11	0	8	29	1	3	1	0	0	0	8	0	4	0	6	6	0	1	0	0	0	0	2	1	13	0	7	0	0	0	0	0	0	3
200066.15026.1A.cl2	0	0	0	0	0	3	0	0	0	1	0	0	0	0	1	10	0	6	12	0	1	1	3	0	0	3	0	7	1	0	4	0	1	0	0	0	0	3	0	0	0	4	0	0	0	0	0	0	0
200066.15026.1E.cl1	0	0	0	4	0	5	0	0	0	2	0	0	0	0	0	11	0	14	20	0	3	0	2	1	0	33	5	7	0	2	15	0	1	0	0	1	0	1	0	6	0	6	0	2	0	0	0	0	2
[truncated: 543 more columns]

## Sheet: Reads_Per_Sample
SampleID	ReadCount
200066.15026.2E.cl2	88552
200066.15026.1E.cl2	82644
200066.15026.5D.cl2	79886
200066.15026.2D.cl2	75608
200066.15026.1A.cl2	75556
200066.15026.1E.d1	74368
200066.15026.3B.d1	73163
200066.15026.5D.d1	71311
200066.15026.2B.cl2	70787
200066.15026.2C.cl2	69464
200066.15026.2A.cl1	69403
200066.15026.1B.d1	64481
200066.15026.1C.cl1	58928
200066.15026.1D.cl1	58326
200066.15026.2A.cl2	56433
200066.15026.1D.d1	55316
200066.15026.1C.d1	55129
200066.15026.2A.d1	54911
200066.15026.1B.cl2	53358
200066.15026.2B.d1	50779
200066.15026.1A.d1	50392
200066.15026.1C.cl2	49527
200066.15026.3D.d1	48718
200066.15026.3C.d1	47325
200066.15026.5B.cl2	45609
200066.15026.2B.cl1	44918
200066.15026.2C.cl1	44130
200066.15026.5A.d1	43948
200066.15026.5B.d1	41770
200066.15026.1A.cl1	39492
200066.15026.5A.cl2	38677
200066.15026.2C.d1	38673
200066.15026.2E.d1	36280
200066.15026.1D.cl2	32975
200066.15026.3C.cl2	32568
200066.15026.5C.cl2	32126
200066.15026.3A.cl2	31530
200066.15026.3C.cl1	29282
200066.15026.2D.d1	28863
200066.15026.3E.d1	28830
200066.15026.5C.d1	28337
200066.15026.5E.d1	28294
200066.15026.3D.cl2	27664
200066.15026.4C.d1	27013
200066.15026.3E.cl1	24787
200066.15026.4A.d1	22863
200066.15026.2E.cl1	22542
200066.15026.2D.cl1	20873
200066.15026.4D.cl1	20549
200066.15026.3A.d1	19684
200066.15026.5E.cl2	19157
200066.15026.1E.cl1	18784
200066.15026.4E.d1	18654
200066.15026.4E.cl2	17878
200066.15026.4B.d1	16314
200066.15026.1B.cl1	15892
200066.15026.3B.cl2	15779
200066.15026.4A.cl1	15600
200066.15026.3D.cl1	13826
200066.15026.3E.cl2	13366
200066.15026.3B.cl1	13150
200066.15026.4C.cl1	12821
200066.15026.3A.cl1	11856
200066.15026.4D.d1	10551
200066.15026.4E.cl1	10276
200066.15026.4B.cl1	9827
200066.15026.4B.cl2	8929
200066.15026.5A.cl1	7123
200066.15026.5B.cl1	6575
200066.15026.4A.cl2	5169
200066.15026.5C.cl1	3632
200066.15026.5E.cl1	2563
200066.15026.5D.cl1	1534
200066.15026.4D.cl2	369
200066.15026.4C.cl2	34

## Sheet: Relative_Abundance_Table
Period	Taxa	Mean_RelAbund
After	k__Archaea;p__Crenarchaeota;c__AAG;o__;f__	0
After	k__Archaea;p__Crenarchaeota;c__MBGA;o__NRP-J;f__	0
After	k__Archaea;p__Crenarchaeota;c__MBGB;o__;f__	9.52380952380952e-06
After	k__Archaea;p__Crenarchaeota;c__MCG;o__;f__	0
After	k__Archaea;p__Crenarchaeota;c__MCG;o__B10;f__	0
After	k__Archaea;p__Crenarchaeota;c__MCG;o__pGrfC26;f__	0
After	k__Archaea;p__Crenarchaeota;c__Thaumarchaeota;o__Cenarchaeales;f__Cenarchaeaceae	0.000219048
After	k__Archaea;p__Crenarchaeota;c__Thaumarchaeota;o__Cenarchaeales;f__SAGMA-X	0
After	k__Archaea;p__Euryarchaeota;c__Halobacteria;o__Halobacteriales;f__Halobacteriaceae	4.76190476190476e-06
After	k__Archaea;p__Euryarchaeota;c__Methanobacteria;o__Methanobacteriales;f__Methanobacteriaceae	9.52380952380952e-06
After	k__Archaea;p__Euryarchaeota;c__Thermoplasmata;o__E2;f__	9.52380952380952e-06
After	k__Archaea;p__Euryarchaeota;c__Thermoplasmata;o__E2;f__DHVEG-1	4.76190476190476e-06
After	k__Archaea;p__Euryarchaeota;c__Thermoplasmata;o__E2;f__Marine group II	0.00119524
After	k__Archaea;p__Euryarchaeota;c__Thermoplasmata;o__E2;f__Marine group III	0.000261905
After	k__Archaea;p__Euryarchaeota;c__Thermoplasmata;o__E2;f__TMEG	0
After	k__Archaea;p__Euryarchaeota;c__Thermoplasmata;o__E2;f__[Methanomassiliicoccaceae]	0
After	k__Archaea;p__[Parvarchaeota];c__[Micrarchaea];o__[Micrarchaeles];f__	0
After	k__Archaea;p__[Parvarchaeota];c__[Parvarchaea];o__WCHD3-30;f__	0
After	k__Bacteria;p__;c__;o__;f__	0
After	k__Bacteria;p__AD3;c__ABS-6;o__;f__	0
After	k__Bacteria;p__Acidobacteria;c__;o__;f__	4.28571428571429e-05
After	k__Bacteria;p__Acidobacteria;c__AT-s2-57;o__;f__	0
After	k__Bacteria;p__Acidobacteria;c__AT-s54;o__;f__	0
After	k__Bacteria;p__Acidobacteria;c__Acidobacteria-5;o__;f__	7.61904761904762e-05
After	k__Bacteria;p__Acidobacteria;c__Acidobacteria-6;o__BPC015;f__	3.80952380952381e-05
After	k__Bacteria;p__Acidobacteria;c__Acidobacteria-6;o__CCU21;f__	4.76190476190476e-06
After	k__Bacteria;p__Acidobacteria;c__Acidobacteria-6;o__iii1-15;f__	9.52380952380952e-06
After	k__Bacteria;p__Acidobacteria;c__Acidobacteria-6;o__iii1-15;f__RB40	0.000119048
After	k__Bacteria;p__Acidobacteria;c__Acidobacteria-6;o__iii1-15;f__mb2424	0
After	k__Bacteria;p__Acidobacteria;c__Acidobacteriia;o__Acidobacteriales;f__Acidobacteriaceae	0
After	k__Bacteria;p__Acidobacteria;c__Acidobacteriia;o__Acidobacteriales;f__Koribacteraceae	4.76190476190476e-06
After	k__Bacteria;p__Acidobacteria;c__BPC102;o__;f__	0
After	k__Bacteria;p__Acidobacteria;c__BPC102;o__B110;f__	0
After	k__Bacteria;p__Acidobacteria;c__BPC102;o__MVS-40;f__	0
After	k__Bacteria;p__Acidobacteria;c__DA052;o__Ellin6513;f__	4.76190476190476e-06
After	k__Bacteria;p__Acidobacteria;c__Holophagae;o__Holophagales;f__	4.76190476190476e-06
After	k__Bacteria;p__Acidobacteria;c__Holophagae;o__Holophagales;f__Holophagaceae	0
After	k__Bacteria;p__Acidobacteria;c__OS-K;o__;f__	2.38095238095238e-05
After	k__Bacteria;p__Acidobacteria;c__PAUC37f;o__;f__	0
After	k__Bacteria;p__Acidobacteria;c__RB25;o__;f__	3.33333333333333e-05
After	k__Bacteria;p__Acidobacteria;c__Solibacteres;o__Solibacterales;f__	2.85714285714286e-05
After	k__Bacteria;p__Acidobacteria;c__Solibacteres;o__Solibacterales;f__AKIW659	0
After	k__Bacteria;p__Acidobacteria;c__Solibacteres;o__Solibacterales;f__PAUC26f	0
After	k__Bacteria;p__Acidobacteria;c__Solibacteres;o__Solibacterales;f__PK34	0
After	k__Bacteria;p__Acidobacteria;c__Solibacteres;o__Solibacterales;f__Solibacteraceae	0
After	k__Bacteria;p__Acidobacteria;c__Solibacteres;o__Solibacterales;f__[Bryobacteraceae]	0
After	k__Bacteria;p__Acidobacteria;c__Sva0725;o__Sva0725;f__	0.000157143
After	k__Bacteria;p__Acidobacteria;c__TM1;o__;f__	0
After	k__Bacteria;p__Acidobacteria;c__[Chloracidobacteria];o__11-24;f__	4.76190476190476e-06
After	k__Bacteria;p__Acidobacteria;c__[Chloracidobacteria];o__DS-100;f__	0
After	k__Bacteria;p__Acidobacteria;c__[Chloracidobacteria];o__PK29;f__	0
After	k__Bacteria;p__Acidobacteria;c__[Chloracidobacteria];o__RB41;f__	0
After	k__Bacteria;p__Acidobacteria;c__[Chloracidobacteria];o__RB41;f__Ellin6075	2.38095238095238e-05
After	k__Bacteria;p__Acidobacteria;c__[Chloracidobacteria];o__[Chloracidobacterales];f__[Chloracidobacteraceae]	0
After	k__Bacteria;p__Acidobacteria;c__iii1-8;o__32-20;f__	4.76190476190476e-06
After	k__Bacteria;p__Acidobacteria;c__iii1-8;o__DS-18;f__	0
After	k__Bacteria;p__Acidobacteria;c__iii1-8;o__SJA-36;f__	0
After	k__Bacteria;p__Actinobacteria;c__Acidimicrobiia;o__Acidimicrobiales;f__	0.000261905
After	k__Bacteria;p__Actinobacteria;c__Acidimicrobiia;o__Acidimicrobiales;f__C111	7.61904761904762e-05
After	k__Bacteria;p__Actinobacteria;c__Acidimicrobiia;o__Acidimicrobiales;f__EB1017	0
After	k__Bacteria;p__Actinobacteria;c__Acidimicrobiia;o__Acidimicrobiales;f__Iamiaceae	0
After	k__Bacteria;p__Actinobacteria;c__Acidimicrobiia;o__Acidimicrobiales;f__JdFBGBact	0
After	k__Bacteria;p__Actinobacteria;c__Acidimicrobiia;o__Acidimicrobiales;f__Microthrixaceae	0
After	k__Bacteria;p__Actinobacteria;c__Acidimicrobiia;o__Acidimicrobiales;f__OCS155	0.00232857
After	k__Bacteria;p__Actinobacteria;c__Acidimicrobiia;o__Acidimicrobiales;f__SC3-41	0
After	k__Bacteria;p__Actinobacteria;c__Acidimicrobiia;o__Acidimicrobiales;f__TK06	4.76190476190476e-06
After	k__Bacteria;p__Actinobacteria;c__Acidimicrobiia;o__Acidimicrobiales;f__ZA3409c	0
After	k__Bacteria;p__Actinobacteria;c__Acidimicrobiia;o__Acidimicrobiales;f__koll13	0.000157143
After	k__Bacteria;p__Actinobacteria;c__Acidimicrobiia;o__Acidimicrobiales;f__ntu14	0
After	k__Bacteria;p__Actinobacteria;c__Acidimicrobiia;o__Acidimicrobiales;f__wb1_P06	6.66666666666667e-05
After	k__Bacteria;p__Actinobacteria;c__Actinobacteria;o__;f__	0
After	k__Bacteria;p__Actinobacteria;c__Actinobacteria;o__Actinomycetales;f__	8.09523809523809e-05
After	k__Bacteria;p__Actinobacteria;c__Actinobacteria;o__Actinomycetales;f__ACK-M1	0
After	k__Bacteria;p__Actinobacteria;c__Actinobacteria;o__Actinomycetales;f__Actinomycetaceae	0.000266667
After	k__Bacteria;p__Actinobacteria;c__Actinobacteria;o__Actinomycetales;f__Brevibacteriaceae	0.00140952
After	k__Bacteria;p__Actinobacteria;c__Actinobacteria;o__Actinomycetales;f__Cellulomonadaceae	0
After	k__Bacteria;p__Actinobacteria;c__Actinobacteria;o__Actinomycetales;f__Corynebacteriaceae	0.0124571
After	k__Bacteria;p__Actinobacteria;c__Actinobacteria;o__Actinomycetales;f__Dermabacteraceae	0.000152381
After	k__Bacteria;p__Actinobacteria;c__Actinobacteria;o__Actinomycetales;f__Dermacoccaceae	0.000171429
After	k__Bacteria;p__Actinobacteria;c__Actinobacteria;o__Actinomycetales;f__Dietziaceae	3.33333333333333e-05
After	k__Bacteria;p__Actinobacteria;c__Actinobacteria;o__Actinomycetales;f__Frankiaceae	0
After	k__Bacteria;p__Actinobacteria;c__Actinobacteria;o__Actinomycetales;f__Geodermatophilaceae	9.52380952380952e-06
After	k__Bacteria;p__Actinobacteria;c__Actinobacteria;o__Actinomycetales;f__Gordoniaceae	2.38095238095238e-05
After	k__Bacteria;p__Actinobacteria;c__Actinobacteria;o__Actinomycetales;f__Intrasporangiaceae	2.85714285714286e-05
After	k__Bacteria;p__Actinobacteria;c__Actinobacteria;o__Actinomycetales;f__Kineosporiaceae	9.52380952380952e-06
After	k__Bacteria;p__Actinobacteria;c__Actinobacteria;o__Actinomycetales;f__Microbacteriaceae	0.000419048
After	k__Bacteria;p__Actinobacteria;c__Actinobacteria;o__Actinomycetales;f__Micrococcaceae	0.000447619
After	k__Bacteria;p__Actinobacteria;c__Actinobacteria;o__Actinomycetales;f__Micromonosporaceae	4.76190476190476e-06
After	k__Bacteria;p__Actinobacteria;c__Actinobacteria;o__Actinomycetales;f__Mycobacteriaceae	7.61904761904762e-05
After	k__Bacteria;p__Actinobacteria;c__Actinobacteria;o__Actinomycetales;f__Nocardiaceae	6.66666666666667e-05
After	k__Bacteria;p__Actinobacteria;c__Actinobacteria;o__Actinomycetales;f__Nocardioidaceae	3.33333333333333e-05
After	k__Bacteria;p__Actinobacteria;c__Actinobacteria;o__Actinomycetales;f__Nocardiopsaceae	0
After	k__Bacteria;p__Actinobacteria;c__Actinobacteria;o__Actinomycetales;f__Promicromonosporaceae	9.52380952380952e-06
After	k__Bacteria;p__Actinobacteria;c__Actinobacteria;o__Actinomycetales;f__Propionibacteriaceae	3.33333333333333e-05
After	k__Bacteria;p__Actinobacteria;c__Actinobacteria;o__Actinomycetales;f__Pseudonocardiaceae	9.52380952380952e-06
After	k__Bacteria;p__Actinobacteria;c__Actinobacteria;o__Actinomycetales;f__Streptomycetaceae	2.38095238095238e-05
After	k__Bacteria;p__Actinobacteria;c__Actinobacteria;o__Actinomycetales;f__Tsukamurellaceae	4.76190476190476e-06
After	k__Bacteria;p__Actinobacteria;c__Actinobacteria;o__Actinomycetales;f__Williamsiaceae	2.85714285714286e-05
After	k__Bacteria;p__Actinobacteria;c__Actinobacteria;o__Actinomycetales;f__Yaniellaceae	0
After	k__Bacteria;p__Actinobacteria;c__Actinobacteria;o__Bifidobacteriales;f__Bifidobacteriaceae	0
After	k__Bacteria;p__Actinobacteria;c__Actinobacteria;o__WCHB1-81;f__At425_EubF1	0
After	k__Bacteria;p__Actinobacteria;c__Coriobacteriia;o__Coriobacteriales;f__Coriobacteriaceae	3.80952380952381e-05
After	k__Bacteria;p__Actinobacteria;c__MB-A2-108;o__0319-7L14;f__	0
After	k__Bacteria;p__Actinobacteria;c__Nitriliruptoria;o__Nitriliruptorales;f__Nitriliruptoraceae	0
After	k__Bacteria;p__Actinobacteria;c__OPB41;o__;f__	0
After	k__Bacteria;p__Actinobacteria;c__Rubrobacteria;o__Rubrobacterales;f__Rubrobacteraceae	4.76190476190476e-06
After	k__Bacteria;p__Actinobacteria;c__Thermoleophilia;o__Gaiellales;f__	4.76190476190476e-06
After	k__Bacteria;p__Actinobacteria;c__Thermoleophilia;o__Gaiellales;f__Gaiellaceae	4.76190476190476e-06
After	k__Bacteria;p__Actinobacteria;c__Thermoleophilia;o__Solirubrobacterales;f__	3.33333333333333e-05
After	k__Bacteria;p__Actinobacteria;c__Thermoleophilia;o__Solirubrobacterales;f__Conexibacteraceae	0
After	k__Bacteria;p__Actinobacteria;c__Thermoleophilia;o__Solirubrobacterales;f__Patulibacteraceae	4.76190476190476e-05
After	k__Bacteria;p__Actinobacteria;c__Thermoleophilia;o__Solirubrobacterales;f__Solirubrobacteraceae	0
After	k__Bacteria;p__AncK6;c__;o__;f__	0
After	k__Bacteria;p__Armatimonadetes;c__0319-6E2;o__;f__	0
After	k__Bacteria;p__Armatimonadetes;c__Armatimonadia;o__Armatimonadales;f__Armatimonadaceae	8.57142857142857e-05
After	k__Bacteria;p__Armatimonadetes;c__Armatimonadia;o__FW68;f__	0
After	k__Bacteria;p__Armatimonadetes;c__Chthonomonadetes;o__Chthonomonadales;f__Chthonomonadaceae	0
After	k__Bacteria;p__Armatimonadetes;c__Chthonomonadetes;o__SJA-22;f__	0
After	k__Bacteria;p__Armatimonadetes;c__SJA-176;o__GAB-B06;f__	0
After	k__Bacteria;p__Armatimonadetes;c__SJA-176;o__RB046;f__	0
After	k__Bacteria;p__Armatimonadetes;c__[Fimbriimonadia];o__;f__	0
After	k__Bacteria;p__Armatimonadetes;c__[Fimbriimonadia];o__[Fimbriimonadales];f__	0
After	k__Bacteria;p__Armatimonadetes;c__[Fimbriimonadia];o__[Fimbriimonadales];f__[Fimbriimonadaceae]	9.52380952380952e-06
After	k__Bacteria;p__BRC1;c__PRR-11;o__;f__	0
After	k__Bacteria;p__Bacteroidetes;c__;o__;f__	0
After	k__Bacteria;p__Bacteroidetes;c__BME43;o__;f__	0.000109524
After	k__Bacteria;p__Bacteroidetes;c__Bacteroidia;o__Bacteroidales;f__	0.000909524
After	k__Bacteria;p__Bacteroidetes;c__Bacteroidia;o__Bacteroidales;f__Bacteroidaceae	0.000242857
After	k__Bacteria;p__Bacteroidetes;c__Bacteroidia;o__Bacteroidales;f__GZKB119	0
After	k__Bacteria;p__Bacteroidetes;c__Bacteroidia;o__Bacteroidales;f__Marinilabiaceae	4.76190476190476e-05
After	k__Bacteria;p__Bacteroidetes;c__Bacteroidia;o__Bacteroidales;f__Porphyromonadaceae	0.000828571
After	k__Bacteria;p__Bacteroidetes;c__Bacteroidia;o__Bacteroidales;f__Prevotellaceae	0.000447619
After	k__Bacteria;p__Bacteroidetes;c__Bacteroidia;o__Bacteroidales;f__Rikenellaceae	9.52380952380952e-06
After	k__Bacteria;p__Bacteroidetes;c__Bacteroidia;o__Bacteroidales;f__S24-7	0
After	k__Bacteria;p__Bacteroidetes;c__Bacteroidia;o__Bacteroidales;f__SB-1	0
After	k__Bacteria;p__Bacteroidetes;c__Bacteroidia;o__Bacteroidales;f__VC21_Bac22	9.52380952380952e-06
After	k__Bacteria;p__Bacteroidetes;c__Bacteroidia;o__Bacteroidales;f__[Paraprevotellaceae]	0.000152381
After	k__Bacteria;p__Bacteroidetes;c__Cytophagia;o__Cytophagales;f__	9.52380952380952e-06
After	k__Bacteria;p__Bacteroidetes;c__Cytophagia;o__Cytophagales;f__Cyclobacteriaceae	0
After	k__Bacteria;p__Bacteroidetes;c__Cytophagia;o__Cytophagales;f__Cytophagaceae	1e-04
After	k__Bacteria;p__Bacteroidetes;c__Cytophagia;o__Cytophagales;f__Flammeovirgaceae	0.00191905
After	k__Bacteria;p__Bacteroidetes;c__Cytophagia;o__Cytophagales;f__[Amoebophilaceae]	0.000157143
After	k__Bacteria;p__Bacteroidetes;c__Flavobacteriia;o__Flavobacteriales;f__	0.00108571
After	k__Bacteria;p__Bacteroidetes;c__Flavobacteriia;o__Flavobacteriales;f__Cryomorphaceae	0.0076381
After	k__Bacteria;p__Bacteroidetes;c__Flavobacteriia;o__Flavobacteriales;f__Flavobacteriaceae	0.00550952
After	k__Bacteria;p__Bacteroidetes;c__Flavobacteriia;o__Flavobacteriales;f__NS9	0.00072381
After	k__Bacteria;p__Bacteroidetes;c__Flavobacteriia;o__Flavobacteriales;f__[Weeksellaceae]	8e-04
After	k__Bacteria;p__Bacteroidetes;c__Sphingobacteriia;o__Sphingobacteriales;f__	3.33333333333333e-05
After	k__Bacteria;p__Bacteroidetes;c__Sphingobacteriia;o__Sphingobacteriales;f__NS11-12	4.76190476190476e-06
After	k__Bacteria;p__Bacteroidetes;c__Sphingobacteriia;o__Sphingobacteriales;f__Sphingobacteriaceae	0.000252381
After	k__Bacteria;p__Bacteroidetes;c__[Rhodothermi];o__[Rhodothermales];f__Rhodothermaceae	1.9047619047619e-05
After	k__Bacteria;p__Bacteroidetes;c__[Rhodothermi];o__[Rhodothermales];f__[Balneolaceae]	4.76190476190476e-06
After	k__Bacteria;p__Bacteroidetes;c__[Saprospirae];o__[Saprospirales];f__	3.80952380952381e-05
After	k__Bacteria;p__Bacteroidetes;c__[Saprospirae];o__[Saprospirales];f__Chitinophagaceae	4.76190476190476e-05
After	k__Bacteria;p__Bacteroidetes;c__[Saprospirae];o__[Saprospirales];f__Saprospiraceae	0.0011381
After	k__Bacteria;p__Caldithrix;c__Caldithrixae;o__Caldithrixales;f__	4.76190476190476e-06
After	k__Bacteria;p__Caldithrix;c__Caldithrixae;o__Caldithrixales;f__BA059	0
After	k__Bacteria;p__Caldithrix;c__Caldithrixae;o__Caldithrixales;f__Caldithrixaceae	0
After	k__Bacteria;p__Chlamydiae;c__Chlamydiia;o__Chlamydiales;f__	0
After	k__Bacteria;p__Chlamydiae;c__Chlamydiia;o__Chlamydiales;f__Rhabdochlamydiaceae	0
After	k__Bacteria;p__Chlamydiae;c__Chlamydiia;o__Chlamydiales;f__Simkaniaceae	2.38095238095238e-05
After	k__Bacteria;p__Chlorobi;c__;o__;f__	0
After	k__Bacteria;p__Chlorobi;c__BSV26;o__A89;f__	0
After	k__Bacteria;p__Chlorobi;c__BSV26;o__C20;f__	0
After	k__Bacteria;p__Chlorobi;c__BSV26;o__PK329;f__	0
After	k__Bacteria;p__Chlorobi;c__BSV26;o__VC38;f__	0
After	k__Bacteria;p__Chlorobi;c__Ignavibacteria;o__Ignavibacteriales;f__Ignavibacteriaceae	0
After	k__Bacteria;p__Chlorobi;c__Ignavibacteria;o__Ignavibacteriales;f__[Melioribacteraceae]	0
After	k__Bacteria;p__Chlorobi;c__Ignavibacteria;o__Ignavibacteriales;f__lheB3-7	1.9047619047619e-05
After	k__Bacteria;p__Chlorobi;c__OPB56;o__;f__	0
After	k__Bacteria;p__Chlorobi;c__SJA-28;o__;f__	0
After	k__Bacteria;p__Chloroflexi;c__Anaerolineae;o__;f__	0
After	k__Bacteria;p__Chloroflexi;c__Anaerolineae;o__A31;f__	0
After	k__Bacteria;p__Chloroflexi;c__Anaerolineae;o__A31;f__S47	0
After	k__Bacteria;p__Chloroflexi;c__Anaerolineae;o__Anaerolineales;f__Anaerolinaceae	0
After	k__Bacteria;p__Chloroflexi;c__Anaerolineae;o__Caldilineales;f__Caldilineaceae	0
After	k__Bacteria;p__Chloroflexi;c__Anaerolineae;o__DRC31;f__	4.76190476190476e-06
After	k__Bacteria;p__Chloroflexi;c__Anaerolineae;o__GCA004;f__	0
After	k__Bacteria;p__Chloroflexi;c__Anaerolineae;o__H39;f__	0
After	k__Bacteria;p__Chloroflexi;c__Anaerolineae;o__MSB-1E9;f__	0
After	k__Bacteria;p__Chloroflexi;c__Anaerolineae;o__OPB11;f__	0
After	k__Bacteria;p__Chloroflexi;c__Anaerolineae;o__S0208;f__	0
After	k__Bacteria;p__Chloroflexi;c__Anaerolineae;o__SB-34;f__	0
After	k__Bacteria;p__Chloroflexi;c__Anaerolineae;o__SBR1031;f__A4b	2.85714285714286e-05
After	k__Bacteria;p__Chloroflexi;c__Anaerolineae;o__SBR1031;f__SJA-101	0
After	k__Bacteria;p__Chloroflexi;c__Anaerolineae;o__SBR1031;f__oc28	0
After	k__Bacteria;p__Chloroflexi;c__Anaerolineae;o__SHA-20;f__	0
After	k__Bacteria;p__Chloroflexi;c__Anaerolineae;o__WCHB1-50;f__	0
After	k__Bacteria;p__Chloroflexi;c__Anaerolineae;o__envOPS12;f__	0
After	k__Bacteria;p__Chloroflexi;c__Anaerolineae;o__pLW-97;f__	0
After	k__Bacteria;p__Chloroflexi;c__C0119;o__;f__	0
After	k__Bacteria;p__Chloroflexi;c__Chloroflexi;o__AKIW781;f__	1.42857142857143e-05
After	k__Bacteria;p__Chloroflexi;c__Chloroflexi;o__Chloroflexales;f__Oscillochloridaceae	0
After	k__Bacteria;p__Chloroflexi;c__Dehalococcoidetes;o__Dehalococcoidales;f__	0
After	k__Bacteria;p__Chloroflexi;c__Dehalococcoidetes;o__Dehalococcoidales;f__Dehalococcoidaceae	0
After	k__Bacteria;p__Chloroflexi;c__Dehalococcoidetes;o__FS117-23B-02;f__	0
After	k__Bacteria;p__Chloroflexi;c__Dehalococcoidetes;o__GIF9;f__	0
After	k__Bacteria;p__Chloroflexi;c__Ellin6529;o__;f__	9.04761904761905e-05
After	k__Bacteria;p__Chloroflexi;c__Ktedonobacteria;o__JG30-KF-AS9;f__	0
After	k__Bacteria;p__Chloroflexi;c__Ktedonobacteria;o__Thermogemmatisporales;f__Thermogemmatisporaceae	0
After	k__Bacteria;p__Chloroflexi;c__S085;o__;f__	0
After	k__Bacteria;p__Chloroflexi;c__SAR202;o__;f__	0.000561905
After	k__Bacteria;p__Chloroflexi;c__TK10;o__AKYG885;f__Dolo_23	0
After	k__Bacteria;p__Chloroflexi;c__TK10;o__B07_WMSP1;f__	0
After	k__Bacteria;p__Chloroflexi;c__TK17;o__;f__	0
After	k__Bacteria;p__Chloroflexi;c__TK17;o__TK18;f__	0
After	k__Bacteria;p__Chloroflexi;c__TK17;o__mle1-48;f__	0
After	k__Bacteria;p__Chloroflexi;c__Thermomicrobia;o__JG30-KF-CM45;f__	0
After	k__Bacteria;p__Cyanobacteria;c__4C0d-2;o__MLE1-12;f__	2.85714285714286e-05
After	k__Bacteria;p__Cyanobacteria;c__4C0d-2;o__SM1D11;f__	0
After	k__Bacteria;p__Cyanobacteria;c__4C0d-2;o__YS2;f__	0
After	k__Bacteria;p__Cyanobacteria;c__;o__;f__	9.52380952380952e-06
After	k__Bacteria;p__Cyanobacteria;c__Gloeobacterophycideae;o__Gloeobacterales;f__Gloeobacteraceae	3.33333333333333e-05
After	k__Bacteria;p__Cyanobacteria;c__ML635J-21;o__;f__	0
After	k__Bacteria;p__Cyanobacteria;c__Nostocophycideae;o__Nostocales;f__Nostocaceae	4.76190476190476e-06
After	k__Bacteria;p__Cyanobacteria;c__Nostocophycideae;o__Nostocales;f__Scytonemataceae	0
After	k__Bacteria;p__Cyanobacteria;c__Nostocophycideae;o__Stigonematales;f__Rivulariaceae	1.9047619047619e-05
After	k__Bacteria;p__Cyanobacteria;c__Oscillatoriophycideae;o__Chroococcales;f__	0
After	k__Bacteria;p__Cyanobacteria;c__Oscillatoriophycideae;o__Chroococcales;f__Cyanobacteriaceae	9.52380952380952e-05
After	k__Bacteria;p__Cyanobacteria;c__Oscillatoriophycideae;o__Chroococcales;f__Prochloraceae	0
After	k__Bacteria;p__Cyanobacteria;c__Oscillatoriophycideae;o__Chroococcales;f__Xenococcaceae	4.76190476190476e-06
After	k__Bacteria;p__Cyanobacteria;c__Oscillatoriophycideae;o__Oscillatoriales;f__Phormidiaceae	0.000142857
After	k__Bacteria;p__Cyanobacteria;c__Synechococcophycideae;o__Pseudanabaenales;f__	0
After	k__Bacteria;p__Cyanobacteria;c__Synechococcophycideae;o__Pseudanabaenales;f__Pseudanabaenaceae	6.66666666666667e-05
After	k__Bacteria;p__Cyanobacteria;c__Synechococcophycideae;o__Synechococcales;f__Acaryochloridaceae	0
After	k__Bacteria;p__Cyanobacteria;c__Synechococcophycideae;o__Synechococcales;f__Synechococcaceae	0.0107667
After	k__Bacteria;p__Elusimicrobia;c__Elusimicrobia;o__Elusimicrobiales;f__	0
After	k__Bacteria;p__Elusimicrobia;c__Elusimicrobia;o__FAC88;f__	0
After	k__Bacteria;p__Elusimicrobia;c__Elusimicrobia;o__IIb;f__	4.28571428571429e-05
After	k__Bacteria;p__Elusimicrobia;c__Endomicrobia;o__;f__	0
After	k__Bacteria;p__FBP;c__;o__;f__	0
After	k__Bacteria;p__FCPU426;c__;o__;f__	0
After	k__Bacteria;p__Fibrobacteres;c__Fibrobacteria;o__Ucp1540;f__	0
After	k__Bacteria;p__Fibrobacteres;c__TG3;o__TG3-2;f__	4.76190476190476e-06
After	k__Bacteria;p__Firmicutes;c__Bacilli;o__Bacillales;f__	2.85714285714286e-05
After	k__Bacteria;p__Firmicutes;c__Bacilli;o__Bacillales;f__Alicyclobacillaceae	4.76190476190476e-06
After	k__Bacteria;p__Firmicutes;c__Bacilli;o__Bacillales;f__Bacillaceae	0.000147619
After	k__Bacteria;p__Firmicutes;c__Bacilli;o__Bacillales;f__Listeriaceae	3.33333333333333e-05
After	k__Bacteria;p__Firmicutes;c__Bacilli;o__Bacillales;f__Paenibacillaceae	0
After	k__Bacteria;p__Firmicutes;c__Bacilli;o__Bacillales;f__Planococcaceae	3.33333333333333e-05
After	k__Bacteria;p__Firmicutes;c__Bacilli;o__Bacillales;f__Staphylococcaceae	0.00644286
After	k__Bacteria;p__Firmicutes;c__Bacilli;o__Bacillales;f__[Exiguobacteraceae]	0
After	k__Bacteria;p__Firmicutes;c__Bacilli;o__Gemellales;f__Gemellaceae	0.000328571
After	k__Bacteria;p__Firmicutes;c__Bacilli;o__Lactobacillales;f__	4.76190476190476e-06
After	k__Bacteria;p__Firmicutes;c__Bacilli;o__Lactobacillales;f__Aerococcaceae	0.000566667
After	k__Bacteria;p__Firmicutes;c__Bacilli;o__Lactobacillales;f__Carnobacteriaceae	0.000466667
After	k__Bacteria;p__Firmicutes;c__Bacilli;o__Lactobacillales;f__Enterococcaceae	4.28571428571429e-05
After	k__Bacteria;p__Firmicutes;c__Bacilli;o__Lactobacillales;f__Lactobacillaceae	7.61904761904762e-05
After	k__Bacteria;p__Firmicutes;c__Bacilli;o__Lactobacillales;f__Leuconostocaceae	2.85714285714286e-05
After	k__Bacteria;p__Firmicutes;c__Bacilli;o__Lactobacillales;f__Streptococcaceae	0.00267619
After	k__Bacteria;p__Firmicutes;c__Bacilli;o__Turicibacterales;f__Turicibacteraceae	4.28571428571429e-05
After	k__Bacteria;p__Firmicutes;c__Clostridia;o__Clostridiales;f__	1.42857142857143e-05
After	k__Bacteria;p__Firmicutes;c__Clostridia;o__Clostridiales;f__Christensenellaceae	0
After	k__Bacteria;p__Firmicutes;c__Clostridia;o__Clostridiales;f__Clostridiaceae	0.000185714
After	k__Bacteria;p__Firmicutes;c__Clostridia;o__Clostridiales;f__Gracilibacteraceae	0
After	k__Bacteria;p__Firmicutes;c__Clostridia;o__Clostridiales;f__JTB215	0
After	k__Bacteria;p__Firmicutes;c__Clostridia;o__Clostridiales;f__Lachnospiraceae	0.000166667
After	k__Bacteria;p__Firmicutes;c__Clostridia;o__Clostridiales;f__Peptococcaceae	9.52380952380952e-06
After	k__Bacteria;p__Firmicutes;c__Clostridia;o__Clostridiales;f__Peptostreptococcaceae	4.28571428571429e-05
After	k__Bacteria;p__Firmicutes;c__Clostridia;o__Clostridiales;f__Ruminococcaceae	3.80952380952381e-05
After	k__Bacteria;p__Firmicutes;c__Clostridia;o__Clostridiales;f__Veillonellaceae	0.000695238
After	k__Bacteria;p__Firmicutes;c__Clostridia;o__Clostridiales;f__[Acidaminobacteraceae]	4.76190476190476e-06
After	k__Bacteria;p__Firmicutes;c__Clostridia;o__Clostridiales;f__[Mogibacteriaceae]	2.85714285714286e-05
After	k__Bacteria;p__Firmicutes;c__Clostridia;o__Clostridiales;f__[Tissierellaceae]	0.00588571
After	k__Bacteria;p__Firmicutes;c__Clostridia;o__OPB54;f__	0
After	k__Bacteria;p__Firmicutes;c__Clostridia;o__Thermoanaerobacterales;f__Caldicellulosiruptoraceae	0
After	k__Bacteria;p__Firmicutes;c__Erysipelotrichi;o__Erysipelotrichales;f__Erysipelotrichaceae	1.42857142857143e-05
After	k__Bacteria;p__Fusobacteria;c__Fusobacteriia;o__Fusobacteriales;f__	0
After	k__Bacteria;p__Fusobacteria;c__Fusobacteriia;o__Fusobacteriales;f__Fusobacteriaceae	0.00402857
After	k__Bacteria;p__Fusobacteria;c__Fusobacteriia;o__Fusobacteriales;f__Leptotrichiaceae	0.00017619
After	k__Bacteria;p__GAL15;c__;o__;f__	0
After	k__Bacteria;p__GN02;c__3BR-5F;o__;f__	0
After	k__Bacteria;p__GN02;c__;o__;f__	4.76190476190476e-06
After	k__Bacteria;p__GN02;c__BB34;o__;f__	0
After	k__Bacteria;p__GN02;c__BD1-5;o__;f__	4.76190476190476e-06
After	k__Bacteria;p__GN02;c__GKS2-174;o__;f__	3.33333333333333e-05
After	k__Bacteria;p__GN02;c__GN07;o__;f__	0
After	k__Bacteria;p__GN04;c__;o__;f__	0
After	k__Bacteria;p__GN04;c__GN15;o__;f__	0
After	k__Bacteria;p__GOUTA4;c__;o__;f__	0
After	k__Bacteria;p__Gemmatimonadetes;c__Gemm-1;o__;f__	2.38095238095238e-05
After	k__Bacteria;p__Gemmatimonadetes;c__Gemm-2;o__;f__	2.85714285714286e-05
After	k__Bacteria;p__Gemmatimonadetes;c__Gemm-4;o__;f__	5.23809523809524e-05
After	k__Bacteria;p__Gemmatimonadetes;c__Gemm-6;o__;f__	0
After	k__Bacteria;p__Gemmatimonadetes;c__Gemmatimonadetes;o__;f__	0
After	k__Bacteria;p__Gemmatimonadetes;c__Gemmatimonadetes;o__Gemmatimonadales;f__	9.52380952380952e-06
After	k__Bacteria;p__Gemmatimonadetes;c__Gemmatimonadetes;o__Gemmatimonadales;f__Ellin5301	0
After	k__Bacteria;p__Gemmatimonadetes;c__Gemmatimonadetes;o__Gemmatimonadales;f__Gemmatimonadaceae	0
After	k__Bacteria;p__Gemmatimonadetes;c__Gemmatimonadetes;o__KD8-87;f__	0
After	k__Bacteria;p__KSB3;c__GN06;o__;f__	0
After	k__Bacteria;p__LCP-89;c__SAW1_B44;o__;f__	0
After	k__Bacteria;p__Lentisphaerae;c__[Lentisphaeria];o__Lentisphaerales;f__	0
After	k__Bacteria;p__Lentisphaerae;c__[Lentisphaeria];o__Lentisphaerales;f__Arctic95B-10	0
After	k__Bacteria;p__Lentisphaerae;c__[Lentisphaeria];o__Lentisphaerales;f__Lentisphaeraceae	0.000147619
After	k__Bacteria;p__Lentisphaerae;c__[Lentisphaeria];o__Victivallales;f__Victivallaceae	3.33333333333333e-05
After	k__Bacteria;p__Lentisphaerae;c__[Lentisphaeria];o__Z20;f__	0
After	k__Bacteria;p__NC10;c__12-24;o__;f__	0
After	k__Bacteria;p__NC10;c__12-24;o__JH-WHS47;f__	0
After	k__Bacteria;p__NC10;c__12-24;o__Methylomirabiliales;f__Methylomirabiliaceae	0
After	k__Bacteria;p__NC10;c__wb1-A12;o__;f__	0
After	k__Bacteria;p__NKB19;c__;o__;f__	0
After	k__Bacteria;p__NKB19;c__SHAB590;o__;f__	0
After	k__Bacteria;p__NKB19;c__TSBW08;o__;f__	0
After	k__Bacteria;p__Nitrospirae;c__Nitrospira;o__Nitrospirales;f__	0
After	k__Bacteria;p__Nitrospirae;c__Nitrospira;o__Nitrospirales;f__0319-6A21	0
After	k__Bacteria;p__Nitrospirae;c__Nitrospira;o__Nitrospirales;f__FW	0
After	k__Bacteria;p__Nitrospirae;c__Nitrospira;o__Nitrospirales;f__Nitrospiraceae	2.85714285714286e-05
After	k__Bacteria;p__Nitrospirae;c__Nitrospira;o__Nitrospirales;f__[Thermodesulfovibrionaceae]	4.76190476190476e-06
After	k__Bacteria;p__OD1;c__;o__;f__	0
After	k__Bacteria;p__OD1;c__SM2F11;o__;f__	0
After	k__Bacteria;p__OP11;c__;o__;f__	0
After	k__Bacteria;p__OP3;c__BD4-9;o__;f__	0
After	k__Bacteria;p__OP3;c__PBS-25;o__;f__	0
After	k__Bacteria;p__OP3;c__koll11;o__;f__	0
After	k__Bacteria;p__OP3;c__koll11;o__GIF10;f__	0
After	k__Bacteria;p__OP3;c__koll11;o__GIF10;f__kpj58rc	0
After	k__Bacteria;p__OP8;c__OP8_1;o__;f__	0
After	k__Bacteria;p__OP8;c__OP8_1;o__HMMVPog-54;f__	0
After	k__Bacteria;p__OP8;c__OP8_1;o__SHA-124;f__	0
After	k__Bacteria;p__OP8;c__OP8_2;o__;f__	0
After	k__Bacteria;p__PAUC34f;c__;o__;f__	0
After	k__Bacteria;p__Planctomycetes;c__028H05-P-BN-P5;o__;f__	0
After	k__Bacteria;p__Planctomycetes;c__;o__;f__	9.52380952380952e-06
After	k__Bacteria;p__Planctomycetes;c__BD7-11;o__;f__	9.52380952380952e-06
After	k__Bacteria;p__Planctomycetes;c__C6;o__MVS-107;f__	0
After	k__Bacteria;p__Planctomycetes;c__C6;o__d113;f__	0
After	k__Bacteria;p__Planctomycetes;c__OM190;o__CL500-15;f__	3.80952380952381e-05
After	k__Bacteria;p__Planctomycetes;c__OM190;o__agg27;f__	0
After	k__Bacteria;p__Planctomycetes;c__Phycisphaerae;o__AKAU3564;f__	0
After	k__Bacteria;p__Planctomycetes;c__Phycisphaerae;o__C86;f__	1.42857142857143e-05
After	k__Bacteria;p__Planctomycetes;c__Phycisphaerae;o__CCM11a;f__	4.76190476190476e-06
After	k__Bacteria;p__Planctomycetes;c__Phycisphaerae;o__CPla-3;f__	0
After	k__Bacteria;p__Planctomycetes;c__Phycisphaerae;o__MSBL9;f__	0
After	k__Bacteria;p__Planctomycetes;c__Phycisphaerae;o__Phycisphaerales;f__	0.000238095
After	k__Bacteria;p__Planctomycetes;c__Phycisphaerae;o__Phycisphaerales;f__Phycisphaeraceae	1.42857142857143e-05
After	k__Bacteria;p__Planctomycetes;c__Phycisphaerae;o__Pla1;f__	0
After	k__Bacteria;p__Planctomycetes;c__Phycisphaerae;o__SHA-43;f__	0
After	k__Bacteria;p__Planctomycetes;c__Phycisphaerae;o__WD2101;f__	0
After	k__Bacteria;p__Planctomycetes;c__Phycisphaerae;o__mle1-8;f__	0
After	k__Bacteria;p__Planctomycetes;c__Pla3;o__;f__	4.76190476190476e-06
After	k__Bacteria;p__Planctomycetes;c__Pla4;o__;f__	0
After	k__Bacteria;p__Planctomycetes;c__Planctomycetia;o__;f__	9.52380952380952e-06
After	k__Bacteria;p__Planctomycetes;c__Planctomycetia;o__B97;f__	0
After	k__Bacteria;p__Planctomycetes;c__Planctomycetia;o__Gemmatales;f__Gemmataceae	0
After	k__Bacteria;p__Planctomycetes;c__Planctomycetia;o__Gemmatales;f__Isosphaeraceae	3.80952380952381e-05
After	k__Bacteria;p__Planctomycetes;c__Planctomycetia;o__Pirellulales;f__Pirellulaceae	0.000904762
After	k__Bacteria;p__Planctomycetes;c__Planctomycetia;o__Planctomycetales;f__Planctomycetaceae	0.000280952
After	k__Bacteria;p__Planctomycetes;c__[Brocadiae];o__Brocadiales;f__Brocadiaceae	0
After	k__Bacteria;p__Planctomycetes;c__vadinHA49;o__;f__	0
After	k__Bacteria;p__Planctomycetes;c__vadinHA49;o__DH61;f__	0
After	k__Bacteria;p__Poribacteria;c__;o__;f__	0
After	k__Bacteria;p__Proteobacteria;c__;o__;f__	0
After	k__Bacteria;p__Proteobacteria;c__Alphaproteobacteria;o__;f__	0.00267619
After	k__Bacteria;p__Proteobacteria;c__Alphaproteobacteria;o__BD7-3;f__	2.85714285714286e-05
After	k__Bacteria;p__Proteobacteria;c__Alphaproteobacteria;o__Caulobacterales;f__Caulobacteraceae	0.000304762
After	k__Bacteria;p__Proteobacteria;c__Alphaproteobacteria;o__Ellin329;f__	0
After	k__Bacteria;p__Proteobacteria;c__Alphaproteobacteria;o__Kiloniellales;f__	8e-04
After	k__Bacteria;p__Proteobacteria;c__Alphaproteobacteria;o__Kiloniellales;f__Kiloniellaceae	4.76190476190476e-05
After	k__Bacteria;p__Proteobacteria;c__Alphaproteobacteria;o__Kordiimonadales;f__	0
After	k__Bacteria;p__Proteobacteria;c__Alphaproteobacteria;o__Kordiimonadales;f__Kordiimonadaceae	2.38095238095238e-05
After	k__Bacteria;p__Proteobacteria;c__Alphaproteobacteria;o__Rhizobiales;f__	8.57142857142857e-05
After	k__Bacteria;p__Proteobacteria;c__Alphaproteobacteria;o__Rhizobiales;f__Aurantimonadaceae	9.52380952380952e-06
After	k__Bacteria;p__Proteobacteria;c__Alphaproteobacteria;o__Rhizobiales;f__Bartonellaceae	0
After	k__Bacteria;p__Proteobacteria;c__Alphaproteobacteria;o__Rhizobiales;f__Beijerinckiaceae	4.76190476190476e-06
After	k__Bacteria;p__Proteobacteria;c__Alphaproteobacteria;o__Rhizobiales;f__Bradyrhizobiaceae	8.57142857142857e-05
After	k__Bacteria;p__Proteobacteria;c__Alphaproteobacteria;o__Rhizobiales;f__Brucellaceae	3.80952380952381e-05
After	k__Bacteria;p__Proteobacteria;c__Alphaproteobacteria;o__Rhizobiales;f__Cohaesibacteraceae	4.76190476190476e-06
After	k__Bacteria;p__Proteobacteria;c__Alphaproteobacteria;o__Rhizobiales;f__Hyphomicrobiaceae	0.000247619
After	k__Bacteria;p__Proteobacteria;c__Alphaproteobacteria;o__Rhizobiales;f__Methylobacteriaceae	0.000204762
After	k__Bacteria;p__Proteobacteria;c__Alphaproteobacteria;o__Rhizobiales;f__Methylocystaceae	4.76190476190476e-06
After	k__Bacteria;p__Proteobacteria;c__Alphaproteobacteria;o__Rhizobiales;f__Phyllobacteriaceae	0.000228571
After	k__Bacteria;p__Proteobacteria;c__Alphaproteobacteria;o__Rhizobiales;f__Rhizobiaceae	1.9047619047619e-05
After	k__Bacteria;p__Proteobacteria;c__Alphaproteobacteria;o__Rhizobiales;f__Rhodobiaceae	0
After	k__Bacteria;p__Proteobacteria;c__Alphaproteobacteria;o__Rhizobiales;f__Xanthobacteraceae	0
After	k__Bacteria;p__Proteobacteria;c__Alphaproteobacteria;o__Rhodobacterales;f__Hyphomonadaceae	0.000328571
After	k__Bacteria;p__Proteobacteria;c__Alphaproteobacteria;o__Rhodobacterales;f__Rhodobacteraceae	0.0026619
After	k__Bacteria;p__Proteobacteria;c__Alphaproteobacteria;o__Rhodospirillales;f__	0
After	k__Bacteria;p__Proteobacteria;c__Alphaproteobacteria;o__Rhodospirillales;f__Acetobacteraceae	0.000114286
After	k__Bacteria;p__Proteobacteria;c__Alphaproteobacteria;o__Rhodospirillales;f__Rhodospirillaceae	0.000333333
After	k__Bacteria;p__Proteobacteria;c__Alphaproteobacteria;o__Rickettsiales;f__	0.0012619
After	k__Bacteria;p__Proteobacteria;c__Alphaproteobacteria;o__Rickettsiales;f__AEGEAN_112	0.000309524
After	k__Bacteria;p__Proteobacteria;c__Alphaproteobacteria;o__Rickettsiales;f__Pelagibacteraceae	0.0091381
After	k__Bacteria;p__Proteobacteria;c__Alphaproteobacteria;o__Rickettsiales;f__Rickettsiaceae	4.28571428571429e-05
After	k__Bacteria;p__Proteobacteria;c__Alphaproteobacteria;o__Sphingomonadales;f__	4.76190476190476e-06
After	k__Bacteria;p__Proteobacteria;c__Alphaproteobacteria;o__Sphingomonadales;f__Erythrobacteraceae	0.000166667
After	k__Bacteria;p__Proteobacteria;c__Alphaproteobacteria;o__Sphingomonadales;f__Sphingomonadaceae	0.000357143
After	k__Bacteria;p__Proteobacteria;c__Betaproteobacteria;o__;f__	8.09523809523809e-05
After	k__Bacteria;p__Proteobacteria;c__Betaproteobacteria;o__A21b;f__EB1003	0
After	k__Bacteria;p__Proteobacteria;c__Betaproteobacteria;o__A21b;f__UD5	0
After	k__Bacteria;p__Proteobacteria;c__Betaproteobacteria;o__Burkholderiales;f__	1.42857142857143e-05
After	k__Bacteria;p__Proteobacteria;c__Betaproteobacteria;o__Burkholderiales;f__Alcaligenaceae	0.000119048
After	k__Bacteria;p__Proteobacteria;c__Betaproteobacteria;o__Burkholderiales;f__Burkholderiaceae	7.61904761904762e-05
After	k__Bacteria;p__Proteobacteria;c__Betaproteobacteria;o__Burkholderiales;f__Comamonadaceae	0.000461905
After	k__Bacteria;p__Proteobacteria;c__Betaproteobacteria;o__Burkholderiales;f__Oxalobacteraceae	0.00017619
After	k__Bacteria;p__Proteobacteria;c__Betaproteobacteria;o__EC94;f__	0
After	k__Bacteria;p__Proteobacteria;c__Betaproteobacteria;o__Ellin6067;f__	0
After	k__Bacteria;p__Proteobacteria;c__Betaproteobacteria;o__Gallionellales;f__Gallionellaceae	2.85714285714286e-05
After	k__Bacteria;p__Proteobacteria;c__Betaproteobacteria;o__Hydrogenophilales;f__Hydrogenophilaceae	0
After	k__Bacteria;p__Proteobacteria;c__Betaproteobacteria;o__IS-44;f__	0
After	k__Bacteria;p__Proteobacteria;c__Betaproteobacteria;o__MKC10;f__	0
After	k__Bacteria;p__Proteobacteria;c__Betaproteobacteria;o__MND1;f__	0
After	k__Bacteria;p__Proteobacteria;c__Betaproteobacteria;o__MWH-UniP1;f__	0
After	k__Bacteria;p__Proteobacteria;c__Betaproteobacteria;o__Methylophilales;f__	0
After	k__Bacteria;p__Proteobacteria;c__Betaproteobacteria;o__Methylophilales;f__Methylophilaceae	1.9047619047619e-05
After	k__Bacteria;p__Proteobacteria;c__Betaproteobacteria;o__Neisseriales;f__Neisseriaceae	0.00117619
After	k__Bacteria;p__Proteobacteria;c__Betaproteobacteria;o__Nitrosomonadales;f__	0
After	k__Bacteria;p__Proteobacteria;c__Betaproteobacteria;o__Nitrosomonadales;f__Nitrosomonadaceae	0
After	k__Bacteria;p__Proteobacteria;c__Betaproteobacteria;o__Rhodocyclales;f__Rhodocyclaceae	0.000257143
After	k__Bacteria;p__Proteobacteria;c__Betaproteobacteria;o__SBla14;f__	4.76190476190476e-06
After	k__Bacteria;p__Proteobacteria;c__Betaproteobacteria;o__SC-I-84;f__	0
After	k__Bacteria;p__Proteobacteria;c__Betaproteobacteria;o__Thiobacterales;f__	0
After	k__Bacteria;p__Proteobacteria;c__Betaproteobacteria;o__Thiobacterales;f__Thiobacteraceae	0
After	k__Bacteria;p__Proteobacteria;c__Deltaproteobacteria;o__;f__	4.76190476190476e-06
After	k__Bacteria;p__Proteobacteria;c__Deltaproteobacteria;o__BPC076;f__	0
After	k__Bacteria;p__Proteobacteria;c__Deltaproteobacteria;o__Bdellovibrionales;f__Bacteriovoracaceae	0.000471429
After	k__Bacteria;p__Proteobacteria;c__Deltaproteobacteria;o__Bdellovibrionales;f__Bdellovibrionaceae	4.76190476190476e-06
After	k__Bacteria;p__Proteobacteria;c__Deltaproteobacteria;o__Desulfarculales;f__Desulfarculaceae	9.52380952380952e-06
After	k__Bacteria;p__Proteobacteria;c__Deltaproteobacteria;o__Desulfobacterales;f__Desulfobacteraceae	5.23809523809524e-05
After	k__Bacteria;p__Proteobacteria;c__Deltaproteobacteria;o__Desulfobacterales;f__Desulfobulbaceae	0.000404762
After	k__Bacteria;p__Proteobacteria;c__Deltaproteobacteria;o__Desulfobacterales;f__Nitrospinaceae	0
After	k__Bacteria;p__Proteobacteria;c__Deltaproteobacteria;o__Desulfovibrionales;f__Desulfohalobiaceae	0
After	k__Bacteria;p__Proteobacteria;c__Deltaproteobacteria;o__Desulfovibrionales;f__Desulfovibrionaceae	6.19047619047619e-05
After	k__Bacteria;p__Proteobacteria;c__Deltaproteobacteria;o__Desulfuromonadales;f__Desulfuromonadaceae	0
After	k__Bacteria;p__Proteobacteria;c__Deltaproteobacteria;o__Desulfuromonadales;f__Geobacteraceae	0
After	k__Bacteria;p__Proteobacteria;c__Deltaproteobacteria;o__Desulfuromonadales;f__Pelobacteraceae	0
After	k__Bacteria;p__Proteobacteria;c__Deltaproteobacteria;o__FAC87;f__	0
After	k__Bacteria;p__Proteobacteria;c__Deltaproteobacteria;o__GMD14H09;f__	6.19047619047619e-05
After	k__Bacteria;p__Proteobacteria;c__Deltaproteobacteria;o__GW-28;f__	0
After	k__Bacteria;p__Proteobacteria;c__Deltaproteobacteria;o__IndB3-24;f__	0
After	k__Bacteria;p__Proteobacteria;c__Deltaproteobacteria;o__MBNT15;f__	0
After	k__Bacteria;p__Proteobacteria;c__Deltaproteobacteria;o__MIZ46;f__	0
After	k__Bacteria;p__Proteobacteria;c__Deltaproteobacteria;o__Myxococcales;f__	0.000409524
After	k__Bacteria;p__Proteobacteria;c__Deltaproteobacteria;o__Myxococcales;f__Cystobacteraceae	4.76190476190476e-06
After	k__Bacteria;p__Proteobacteria;c__Deltaproteobacteria;o__Myxococcales;f__Cystobacterineae	6.66666666666667e-05
After	k__Bacteria;p__Proteobacteria;c__Deltaproteobacteria;o__Myxococcales;f__Haliangiaceae	2.85714285714286e-05
After	k__Bacteria;p__Proteobacteria;c__Deltaproteobacteria;o__Myxococcales;f__Myxococcaceae	0
After	k__Bacteria;p__Proteobacteria;c__Deltaproteobacteria;o__Myxococcales;f__Nannocystaceae	4.76190476190476e-05
After	k__Bacteria;p__Proteobacteria;c__Deltaproteobacteria;o__Myxococcales;f__OM27	0.000380952
After	k__Bacteria;p__Proteobacteria;c__Deltaproteobacteria;o__Myxococcales;f__Polyangiaceae	0
After	k__Bacteria;p__Proteobacteria;c__Deltaproteobacteria;o__NB1-j;f__	8.57142857142857e-05
After	k__Bacteria;p__Proteobacteria;c__Deltaproteobacteria;o__NB1-j;f__JTB38	4.76190476190476e-05
After	k__Bacteria;p__Proteobacteria;c__Deltaproteobacteria;o__NB1-j;f__MND4	9.52380952380952e-06
After	k__Bacteria;p__Proteobacteria;c__Deltaproteobacteria;o__NB1-j;f__NB1-i	2.38095238095238e-05
After	k__Bacteria;p__Proteobacteria;c__Deltaproteobacteria;o__NKB15;f__	0
After	k__Bacteria;p__Proteobacteria;c__Deltaproteobacteria;o__PB19;f__	0.000219048
After	k__Bacteria;p__Proteobacteria;c__Deltaproteobacteria;o__Spirobacillales;f__	9.52380952380952e-05
After	k__Bacteria;p__Proteobacteria;c__Deltaproteobacteria;o__Sva0853;f__	4e-04
After	k__Bacteria;p__Proteobacteria;c__Deltaproteobacteria;o__Sva0853;f__JTB36	4.76190476190476e-06
After	k__Bacteria;p__Proteobacteria;c__Deltaproteobacteria;o__Sva0853;f__S25_1238	0.000357143
After	k__Bacteria;p__Proteobacteria;c__Deltaproteobacteria;o__Sva0853;f__SAR324	0
After	k__Bacteria;p__Proteobacteria;c__Deltaproteobacteria;o__Syntrophobacterales;f__	0
After	k__Bacteria;p__Proteobacteria;c__Deltaproteobacteria;o__Syntrophobacterales;f__Syntrophaceae	0
After	k__Bacteria;p__Proteobacteria;c__Deltaproteobacteria;o__Syntrophobacterales;f__Syntrophobacteraceae	0
After	k__Bacteria;p__Proteobacteria;c__Deltaproteobacteria;o__Syntrophobacterales;f__Syntrophorhabdaceae	0
After	k__Bacteria;p__Proteobacteria;c__Deltaproteobacteria;o__[Entotheonellales];f__	0
After	k__Bacteria;p__Proteobacteria;c__Deltaproteobacteria;o__[Entotheonellales];f__[Entotheonellaceae]	4.76190476190476e-06
After	k__Bacteria;p__Proteobacteria;c__Epsilonproteobacteria;o__Campylobacterales;f__	0.000361905
After	k__Bacteria;p__Proteobacteria;c__Epsilonproteobacteria;o__Campylobacterales;f__Campylobacteraceae	0.000347619
After	k__Bacteria;p__Proteobacteria;c__Epsilonproteobacteria;o__Campylobacterales;f__Helicobacteraceae	4.76190476190476e-06
After	k__Bacteria;p__Proteobacteria;c__Gammaproteobacteria;o__34P16;f__	1.42857142857143e-05
After	k__Bacteria;p__Proteobacteria;c__Gammaproteobacteria;o__;f__	0.000485714
After	k__Bacteria;p__Proteobacteria;c__Gammaproteobacteria;o__Acidithiobacillales;f__	4.76190476190476e-06
After	k__Bacteria;p__Proteobacteria;c__Gammaproteobacteria;o__Aeromonadales;f__	0
After	k__Bacteria;p__Proteobacteria;c__Gammaproteobacteria;o__Aeromonadales;f__Aeromonadaceae	1.9047619047619e-05
After	k__Bacteria;p__Proteobacteria;c__Gammaproteobacteria;o__Alteromonadales;f__	0.000219048
After	k__Bacteria;p__Proteobacteria;c__Gammaproteobacteria;o__Alteromonadales;f__125ds10	0
After	k__Bacteria;p__Proteobacteria;c__Gammaproteobacteria;o__Alteromonadales;f__211ds20	9.52380952380952e-06
After	k__Bacteria;p__Proteobacteria;c__Gammaproteobacteria;o__Alteromonadales;f__Alteromonadaceae	0.00244762
After	k__Bacteria;p__Proteobacteria;c__Gammaproteobacteria;o__Alteromonadales;f__Colwelliaceae	0.000442857
After	k__Bacteria;p__Proteobacteria;c__Gammaproteobacteria;o__Alteromonadales;f__Ferrimonadaceae	0.000290476
After	k__Bacteria;p__Proteobacteria;c__Gammaproteobacteria;o__Alteromonadales;f__HTCC2188	0.000552381
After	k__Bacteria;p__Proteobacteria;c__Gammaproteobacteria;o__Alteromonadales;f__Idiomarinaceae	1.9047619047619e-05
After	k__Bacteria;p__Proteobacteria;c__Gammaproteobacteria;o__Alteromonadales;f__J115	2.38095238095238e-05
After	k__Bacteria;p__Proteobacteria;c__Gammaproteobacteria;o__Alteromonadales;f__Moritellaceae	0
After	k__Bacteria;p__Proteobacteria;c__Gammaproteobacteria;o__Alteromonadales;f__OM60	0.00261905
After	k__Bacteria;p__Proteobacteria;c__Gammaproteobacteria;o__Alteromonadales;f__Psychromonadaceae	4.76190476190476e-06
After	k__Bacteria;p__Proteobacteria;c__Gammaproteobacteria;o__Alteromonadales;f__Shewanellaceae	0.00017619
After	k__Bacteria;p__Proteobacteria;c__Gammaproteobacteria;o__Alteromonadales;f__[Chromatiaceae]	9.52380952380952e-06
After	k__Bacteria;p__Proteobacteria;c__Gammaproteobacteria;o__Cardiobacteriales;f__	0
After	k__Bacteria;p__Proteobacteria;c__Gammaproteobacteria;o__Cardiobacteriales;f__Cardiobacteriaceae	2.38095238095238e-05
After	k__Bacteria;p__Proteobacteria;c__Gammaproteobacteria;o__Chromatiales;f__	0.000871429
After	k__Bacteria;p__Proteobacteria;c__Gammaproteobacteria;o__Chromatiales;f__Chromatiaceae	8.57142857142857e-05
After	k__Bacteria;p__Proteobacteria;c__Gammaproteobacteria;o__Chromatiales;f__Ectothiorhodospiraceae	0.000257143
After	k__Bacteria;p__Proteobacteria;c__Gammaproteobacteria;o__Chromatiales;f__Halothiobacillaceae	0
After	k__Bacteria;p__Proteobacteria;c__Gammaproteobacteria;o__Enterobacteriales;f__Enterobacteriaceae	0.000557143
After	k__Bacteria;p__Proteobacteria;c__Gammaproteobacteria;o__HOC36;f__	5.23809523809524e-05
After	k__Bacteria;p__Proteobacteria;c__Gammaproteobacteria;o__HTCC2188;f__	1.9047619047619e-05
After	k__Bacteria;p__Proteobacteria;c__Gammaproteobacteria;o__HTCC2188;f__HTCC2089	0.000342857
After	k__Bacteria;p__Proteobacteria;c__Gammaproteobacteria;o__Legionellales;f__	4.76190476190476e-05
After	k__Bacteria;p__Proteobacteria;c__Gammaproteobacteria;o__Legionellales;f__Coxiellaceae	0.000147619
After	k__Bacteria;p__Proteobacteria;c__Gammaproteobacteria;o__Legionellales;f__Francisellaceae	0.000180952
After	k__Bacteria;p__Proteobacteria;c__Gammaproteobacteria;o__Legionellales;f__Legionellaceae	0
After	k__Bacteria;p__Proteobacteria;c__Gammaproteobacteria;o__Methylococcales;f__	4.76190476190476e-05
After	k__Bacteria;p__Proteobacteria;c__Gammaproteobacteria;o__Methylococcales;f__Crenotrichaceae	1.42857142857143e-05
After	k__Bacteria;p__Proteobacteria;c__Gammaproteobacteria;o__Methylococcales;f__Methylococcaceae	9.52380952380952e-05
After	k__Bacteria;p__Proteobacteria;c__Gammaproteobacteria;o__Oceanospirillales;f__	0.000171429
After	k__Bacteria;p__Proteobacteria;c__Gammaproteobacteria;o__Oceanospirillales;f__Alcanivoracaceae	4.28571428571429e-05
After	k__Bacteria;p__Proteobacteria;c__Gammaproteobacteria;o__Oceanospirillales;f__Endozoicimonaceae	0.860038
After	k__Bacteria;p__Proteobacteria;c__Gammaproteobacteria;o__Oceanospirillales;f__HOC21	0
After	k__Bacteria;p__Proteobacteria;c__Gammaproteobacteria;o__Oceanospirillales;f__Hahellaceae	2.38095238095238e-05
After	k__Bacteria;p__Proteobacteria;c__Gammaproteobacteria;o__Oceanospirillales;f__Halomonadaceae	0.00590476
After	k__Bacteria;p__Proteobacteria;c__Gammaproteobacteria;o__Oceanospirillales;f__Oceanospirillaceae	0.00037619
After	k__Bacteria;p__Proteobacteria;c__Gammaproteobacteria;o__Oceanospirillales;f__Oleiphilaceae	5.23809523809524e-05
After	k__Bacteria;p__Proteobacteria;c__Gammaproteobacteria;o__Oceanospirillales;f__SUP05	9.52380952380952e-06
After	k__Bacteria;p__Proteobacteria;c__Gammaproteobacteria;o__Oceanospirillales;f__Saccharospirillaceae	8.57142857142857e-05
After	k__Bacteria;p__Proteobacteria;c__Gammaproteobacteria;o__PYR10d3;f__	0
After	k__Bacteria;p__Proteobacteria;c__Gammaproteobacteria;o__Pasteurellales;f__	0
After	k__Bacteria;p__Proteobacteria;c__Gammaproteobacteria;o__Pasteurellales;f__Pasteurellaceae	0.00324286
After	k__Bacteria;p__Proteobacteria;c__Gammaproteobacteria;o__Pseudomonadales;f__Moraxellaceae	0.000647619
After	k__Bacteria;p__Proteobacteria;c__Gammaproteobacteria;o__Pseudomonadales;f__Pseudomonadaceae	0.000866667
After	k__Bacteria;p__Proteobacteria;c__Gammaproteobacteria;o__Salinisphaerales;f__Salinisphaeraceae	5.23809523809524e-05
After	k__Bacteria;p__Proteobacteria;c__Gammaproteobacteria;o__Thiohalorhabdales;f__	0.000547619
After	k__Bacteria;p__Proteobacteria;c__Gammaproteobacteria;o__Thiohalorhabdales;f__Thiohalorhabdaceae	5.23809523809524e-05
After	k__Bacteria;p__Proteobacteria;c__Gammaproteobacteria;o__Thiotrichales;f__	0
After	k__Bacteria;p__Proteobacteria;c__Gammaproteobacteria;o__Thiotrichales;f__Piscirickettsiaceae	0.00222381
After	k__Bacteria;p__Proteobacteria;c__Gammaproteobacteria;o__Thiotrichales;f__Thiotrichaceae	0.000219048
After	k__Bacteria;p__Proteobacteria;c__Gammaproteobacteria;o__Vibrionales;f__Pseudoalteromonadaceae	0.000961905
After	k__Bacteria;p__Proteobacteria;c__Gammaproteobacteria;o__Vibrionales;f__Vibrionaceae	0.00385238
After	k__Bacteria;p__Proteobacteria;c__Gammaproteobacteria;o__Xanthomonadales;f__Sinobacteraceae	9.52380952380952e-06
After	k__Bacteria;p__Proteobacteria;c__Gammaproteobacteria;o__Xanthomonadales;f__Xanthomonadaceae	0.000133333
After	k__Bacteria;p__Proteobacteria;c__Gammaproteobacteria;o__[Marinicellales];f__[Marinicellaceae]	0.000209524
After	k__Bacteria;p__Proteobacteria;c__TA18;o__CV90;f__	1.42857142857143e-05
After	k__Bacteria;p__Proteobacteria;c__TA18;o__PHOS-HD29;f__	2.85714285714286e-05
After	k__Bacteria;p__Proteobacteria;c__Zetaproteobacteria;o__Mariprofundales;f__Mariprofundaceae	0
After	k__Bacteria;p__SAR406;c__AB16;o__Arctic96B-7;f__A714017	0.000919048
After	k__Bacteria;p__SAR406;c__AB16;o__Arctic96B-7;f__Sc-NB04	2.85714285714286e-05
After	k__Bacteria;p__SAR406;c__AB16;o__ZA3648c;f__	0
After	k__Bacteria;p__SAR406;c__AB16;o__ZA3648c;f__AEGEAN_185	1.42857142857143e-05
After	k__Bacteria;p__SBR1093;c__;o__;f__	0
After	k__Bacteria;p__SBR1093;c__A712011;o__;f__	1.42857142857143e-05
After	k__Bacteria;p__SBR1093;c__EC214;o__;f__	0
After	k__Bacteria;p__SBR1093;c__VHS-B5-50;o__;f__	0
After	k__Bacteria;p__SC4;c__;o__;f__	0
After	k__Bacteria;p__SR1;c__;o__;f__	3.33333333333333e-05
After	k__Bacteria;p__Spirochaetes;c__MVP-15;o__PL-11B10;f__	0
After	k__Bacteria;p__Spirochaetes;c__Spirochaetes;o__Spirochaetales;f__Spirochaetaceae	2.85714285714286e-05
After	k__Bacteria;p__Spirochaetes;c__[Brachyspirae];o__[Brachyspirales];f__A0-023	0
After	k__Bacteria;p__Spirochaetes;c__[Brachyspirae];o__[Brachyspirales];f__Brachyspiraceae	1.42857142857143e-05
After	k__Bacteria;p__Spirochaetes;c__[Leptospirae];o__[Leptospirales];f__Leptospiraceae	0
After	k__Bacteria;p__Spirochaetes;c__[Leptospirae];o__[Leptospirales];f__Sediment-4	0
After	k__Bacteria;p__Synergistetes;c__Synergistia;o__Synergistales;f__Dethiosulfovibrionaceae	4.76190476190476e-06
After	k__Bacteria;p__TM6;c__SBRH58;o__;f__	0
After	k__Bacteria;p__TM7;c__SC3;o__;f__	0
After	k__Bacteria;p__TPD-58;c__;o__;f__	0
After	k__Bacteria;p__Tenericutes;c__CK-1C4-19;o__;f__	0
After	k__Bacteria;p__Tenericutes;c__Mollicutes;o__;f__	4.76190476190476e-06
After	k__Bacteria;p__Tenericutes;c__Mollicutes;o__Anaeroplasmatales;f__Anaeroplasmataceae	4.76190476190476e-06
After	k__Bacteria;p__Tenericutes;c__Mollicutes;o__Mycoplasmatales;f__Mycoplasmataceae	1.42857142857143e-05
After	k__Bacteria;p__Tenericutes;c__Mollicutes;o__RF39;f__	4.76190476190476e-06
After	k__Bacteria;p__Tenericutes;c__RF3;o__ML615J-28;f__	0
After	k__Bacteria;p__Verrucomicrobia;c__;o__;f__	0
After	k__Bacteria;p__Verrucomicrobia;c__Opitutae;o__;f__	1.42857142857143e-05
After	k__Bacteria;p__Verrucomicrobia;c__Opitutae;o__Opitutales;f__Opitutaceae	0
After	k__Bacteria;p__Verrucomicrobia;c__Opitutae;o__Puniceicoccales;f__Puniceicoccaceae	0.000357143
After	k__Bacteria;p__Verrucomicrobia;c__Opitutae;o__[Cerasicoccales];f__[Cerasicoccaceae]	2.38095238095238e-05
After	k__Bacteria;p__Verrucomicrobia;c__Opitutae;o__[Pelagicoccales];f__[Pelagicoccaceae]	1.42857142857143e-05
After	k__Bacteria;p__Verrucomicrobia;c__Verruco-5;o__;f__	0
After	k__Bacteria;p__Verrucomicrobia;c__Verruco-5;o__LD1-PB3;f__	0
After	k__Bacteria;p__Verrucomicrobia;c__Verruco-5;o__LD1-PB3;f__LD1-PA34	0
After	k__Bacteria;p__Verrucomicrobia;c__Verruco-5;o__R76-B128;f__	0.000457143
After	k__Bacteria;p__Verrucomicrobia;c__Verruco-5;o__SS1-B-03-39;f__	4.76190476190476e-06
After	k__Bacteria;p__Verrucomicrobia;c__Verruco-5;o__WCHB1-41;f__	0
After	k__Bacteria;p__Verrucomicrobia;c__Verruco-5;o__WCHB1-41;f__RFP12	0
After	k__Bacteria;p__Verrucomicrobia;c__Verruco-5;o__WCHB1-41;f__WCHB1-25	1.42857142857143e-05
After	k__Bacteria;p__Verrucomicrobia;c__Verrucomicrobiae;o__Verrucomicrobiales;f__Verrucomicrobiaceae	0.0025
After	k__Bacteria;p__Verrucomicrobia;c__[Methylacidiphilae];o__Methylacidiphilales;f__	0
After	k__Bacteria;p__Verrucomicrobia;c__[Methylacidiphilae];o__Methylacidiphilales;f__LD19	9.52380952380952e-06
After	k__Bacteria;p__Verrucomicrobia;c__[Methylacidiphilae];o__S-BQ2-57;f__	0
After	k__Bacteria;p__Verrucomicrobia;c__[Pedosphaerae];o__;f__	2.85714285714286e-05
After	k__Bacteria;p__Verrucomicrobia;c__[Pedosphaerae];o__Arctic97B-4;f__	2.38095238095238e-05
After	k__Bacteria;p__Verrucomicrobia;c__[Pedosphaerae];o__[Pedosphaerales];f__	0
After	k__Bacteria;p__Verrucomicrobia;c__[Pedosphaerae];o__[Pedosphaerales];f__Ellin515	0
After	k__Bacteria;p__Verrucomicrobia;c__[Pedosphaerae];o__[Pedosphaerales];f__Ellin517	0
After	k__Bacteria;p__Verrucomicrobia;c__[Pedosphaerae];o__[Pedosphaerales];f__R4-41B	0
After	k__Bacteria;p__Verrucomicrobia;c__[Pedosphaerae];o__[Pedosphaerales];f__[Pedosphaeraceae]	0
After	k__Bacteria;p__Verrucomicrobia;c__[Pedosphaerae];o__[Pedosphaerales];f__auto67_4W	1.42857142857143e-05
After	k__Bacteria;p__Verrucomicrobia;c__[Spartobacteria];o__[Chthoniobacterales];f__[Chthoniobacteraceae]	0
After	k__Bacteria;p__WPS-2;c__;o__;f__	0
After	k__Bacteria;p__WS3;c__PRR-12;o__;f__	0
After	k__Bacteria;p__WS3;c__PRR-12;o__GN03;f__	0
After	k__Bacteria;p__WS3;c__PRR-12;o__GN03;f__KSB4	0
After	k__Bacteria;p__WS3;c__PRR-12;o__LD1-PA13;f__	0
After	k__Bacteria;p__WS3;c__PRR-12;o__Sediment-1;f__	0
After	k__Bacteria;p__WS3;c__PRR-12;o__Sediment-1;f__CV106	0
After	k__Bacteria;p__WS3;c__PRR-12;o__Sediment-1;f__PRR-10	0
After	k__Bacteria;p__WS3;c__PRR-12;o__wb1_H11;f__	0
After	k__Bacteria;p__WS5;c__;o__;f__	0
After	k__Bacteria;p__ZB3;c__BS119;o__;f__	4.76190476190476e-06
After	k__Bacteria;p__[Caldithrix];c__KSB1;o__Ucn15732;f__	0
After	k__Bacteria;p__[Thermi];c__Deinococci;o__Deinococcales;f__Deinococcaceae	6.66666666666667e-05
After	k__Bacteria;p__[Thermi];c__Deinococci;o__Deinococcales;f__Trueperaceae	4.76190476190476e-06
After	k__Bacteria;p__[Thermi];c__Deinococci;o__Thermales;f__Thermaceae	3.33333333333333e-05
Before	k__Archaea;p__Crenarchaeota;c__AAG;o__;f__	0
Before	k__Archaea;p__Crenarchaeota;c__MBGA;o__NRP-J;f__	0
Before	k__Archaea;p__Crenarchaeota;c__MBGB;o__;f__	3.15789473684211e-05
Before	k__Archaea;p__Crenarchaeota;c__MCG;o__;f__	0
Before	k__Archaea;p__Crenarchaeota;c__MCG;o__B10;f__	7.36842105263158e-05
Before	k__Archaea;p__Crenarchaeota;c__MCG;o__pGrfC26;f__	0
Before	k__Archaea;p__Crenarchaeota;c__Thaumarchaeota;o__Cenarchaeales;f__Cenarchaeaceae	0.00211053
Before	k__Archaea;p__Crenarchaeota;c__Thaumarchaeota;o__Cenarchaeales;f__SAGMA-X	0
Before	k__Archaea;p__Euryarchaeota;c__Halobacteria;o__Halobacteriales;f__Halobacteriaceae	5.26315789473684e-06
Before	k__Archaea;p__Euryarchaeota;c__Methanobacteria;o__Methanobacteriales;f__Methanobacteriaceae	0
Before	k__Archaea;p__Euryarchaeota;c__Thermoplasmata;o__E2;f__	0
Before	k__Archaea;p__Euryarchaeota;c__Thermoplasmata;o__E2;f__DHVEG-1	6.84210526315789e-05
Before	k__Archaea;p__Euryarchaeota;c__Thermoplasmata;o__E2;f__Marine group II	0.00592632
Before	k__Archaea;p__Euryarchaeota;c__Thermoplasmata;o__E2;f__Marine group III	0.00122105
Before	k__Archaea;p__Euryarchaeota;c__Thermoplasmata;o__E2;f__TMEG	6.31578947368421e-05
Before	k__Archaea;p__Euryarchaeota;c__Thermoplasmata;o__E2;f__[Methanomassiliicoccaceae]	0
Before	k__Archaea;p__[Parvarchaeota];c__[Micrarchaea];o__[Micrarchaeles];f__	0
Before	k__Archaea;p__[Parvarchaeota];c__[Parvarchaea];o__WCHD3-30;f__	5.26315789473684e-06
Before	k__Bacteria;p__;c__;o__;f__	1.05263157894737e-05
Before	k__Bacteria;p__AD3;c__ABS-6;o__;f__	0
Before	k__Bacteria;p__Acidobacteria;c__;o__;f__	0.000163158
Before	k__Bacteria;p__Acidobacteria;c__AT-s2-57;o__;f__	0.000205263
Before	k__Bacteria;p__Acidobacteria;c__AT-s54;o__;f__	4.21052631578947e-05
Before	k__Bacteria;p__Acidobacteria;c__Acidobacteria-5;o__;f__	5.26315789473684e-06
Before	k__Bacteria;p__Acidobacteria;c__Acidobacteria-6;o__BPC015;f__	0.000431579
Before	k__Bacteria;p__Acidobacteria;c__Acidobacteria-6;o__CCU21;f__	5.78947368421053e-05
Before	k__Bacteria;p__Acidobacteria;c__Acidobacteria-6;o__iii1-15;f__	5e-04
Before	k__Bacteria;p__Acidobacteria;c__Acidobacteria-6;o__iii1-15;f__RB40	5.26315789473684e-06
Before	k__Bacteria;p__Acidobacteria;c__Acidobacteria-6;o__iii1-15;f__mb2424	0
Before	k__Bacteria;p__Acidobacteria;c__Acidobacteriia;o__Acidobacteriales;f__Acidobacteriaceae	0
Before	k__Bacteria;p__Acidobacteria;c__Acidobacteriia;o__Acidobacteriales;f__Koribacteraceae	0
Before	k__Bacteria;p__Acidobacteria;c__BPC102;o__;f__	0
Before	k__Bacteria;p__Acidobacteria;c__BPC102;o__B110;f__	0.000136842
Before	k__Bacteria;p__Acidobacteria;c__BPC102;o__MVS-40;f__	4.73684210526316e-05
Before	k__Bacteria;p__Acidobacteria;c__DA052;o__Ellin6513;f__	0
Before	k__Bacteria;p__Acidobacteria;c__Holophagae;o__Holophagales;f__	0
Before	k__Bacteria;p__Acidobacteria;c__Holophagae;o__Holophagales;f__Holophagaceae	0
Before	k__Bacteria;p__Acidobacteria;c__OS-K;o__;f__	0.000236842
Before	k__Bacteria;p__Acidobacteria;c__PAUC37f;o__;f__	1.05263157894737e-05
Before	k__Bacteria;p__Acidobacteria;c__RB25;o__;f__	0.000457895
Before	k__Bacteria;p__Acidobacteria;c__Solibacteres;o__Solibacterales;f__	7.89473684210526e-05
Before	k__Bacteria;p__Acidobacteria;c__Solibacteres;o__Solibacterales;f__AKIW659	0
Before	k__Bacteria;p__Acidobacteria;c__Solibacteres;o__Solibacterales;f__PAUC26f	0.000178947
Before	k__Bacteria;p__Acidobacteria;c__Solibacteres;o__Solibacterales;f__PK34	0
Before	k__Bacteria;p__Acidobacteria;c__Solibacteres;o__Solibacterales;f__Solibacteraceae	1.57894736842105e-05
Before	k__Bacteria;p__Acidobacteria;c__Solibacteres;o__Solibacterales;f__[Bryobacteraceae]	0
Before	k__Bacteria;p__Acidobacteria;c__Sva0725;o__Sva0725;f__	0.00129474
Before	k__Bacteria;p__Acidobacteria;c__TM1;o__;f__	0
Before	k__Bacteria;p__Acidobacteria;c__[Chloracidobacteria];o__11-24;f__	0
Before	k__Bacteria;p__Acidobacteria;c__[Chloracidobacteria];o__DS-100;f__	0
Before	k__Bacteria;p__Acidobacteria;c__[Chloracidobacteria];o__PK29;f__	0
Before	k__Bacteria;p__Acidobacteria;c__[Chloracidobacteria];o__RB41;f__	0
Before	k__Bacteria;p__Acidobacteria;c__[Chloracidobacteria];o__RB41;f__Ellin6075	6.84210526315789e-05
Before	k__Bacteria;p__Acidobacteria;c__[Chloracidobacteria];o__[Chloracidobacterales];f__[Chloracidobacteraceae]	0
Before	k__Bacteria;p__Acidobacteria;c__iii1-8;o__32-20;f__	0
Before	k__Bacteria;p__Acidobacteria;c__iii1-8;o__DS-18;f__	2.63157894736842e-05
Before	k__Bacteria;p__Acidobacteria;c__iii1-8;o__SJA-36;f__	0
Before	k__Bacteria;p__Actinobacteria;c__Acidimicrobiia;o__Acidimicrobiales;f__	0.00135789
Before	k__Bacteria;p__Actinobacteria;c__Acidimicrobiia;o__Acidimicrobiales;f__C111	4.21052631578947e-05
Before	k__Bacteria;p__Actinobacteria;c__Acidimicrobiia;o__Acidimicrobiales;f__EB1017	0
Before	k__Bacteria;p__Actinobacteria;c__Acidimicrobiia;o__Acidimicrobiales;f__Iamiaceae	0
Before	k__Bacteria;p__Actinobacteria;c__Acidimicrobiia;o__Acidimicrobiales;f__JdFBGBact	0.000178947
Before	k__Bacteria;p__Actinobacteria;c__Acidimicrobiia;o__Acidimicrobiales;f__Microthrixaceae	1.57894736842105e-05
Before	k__Bacteria;p__Actinobacteria;c__Acidimicrobiia;o__Acidimicrobiales;f__OCS155	0.0108105
Before	k__Bacteria;p__Actinobacteria;c__Acidimicrobiia;o__Acidimicrobiales;f__SC3-41	2.63157894736842e-05
Before	k__Bacteria;p__Actinobacteria;c__Acidimicrobiia;o__Acidimicrobiales;f__TK06	0.000257895
Before	k__Bacteria;p__Actinobacteria;c__Acidimicrobiia;o__Acidimicrobiales;f__ZA3409c	2.63157894736842e-05
Before	k__Bacteria;p__Actinobacteria;c__Acidimicrobiia;o__Acidimicrobiales;f__koll13	0.000805263
Before	k__Bacteria;p__Actinobacteria;c__Acidimicrobiia;o__Acidimicrobiales;f__ntu14	3.68421052631579e-05
Before	k__Bacteria;p__Actinobacteria;c__Acidimicrobiia;o__Acidimicrobiales;f__wb1_P06	0.00112632
Before	k__Bacteria;p__Actinobacteria;c__Actinobacteria;o__;f__	0
Before	k__Bacteria;p__Actinobacteria;c__Actinobacteria;o__Actinomycetales;f__	0.000263158
Before	k__Bacteria;p__Actinobacteria;c__Actinobacteria;o__Actinomycetales;f__ACK-M1	1.57894736842105e-05
Before	k__Bacteria;p__Actinobacteria;c__Actinobacteria;o__Actinomycetales;f__Actinomycetaceae	0.000389474
Before	k__Bacteria;p__Actinobacteria;c__Actinobacteria;o__Actinomycetales;f__Brevibacteriaceae	0.000584211
Before	k__Bacteria;p__Actinobacteria;c__Actinobacteria;o__Actinomycetales;f__Cellulomonadaceae	0
Before	k__Bacteria;p__Actinobacteria;c__Actinobacteria;o__Actinomycetales;f__Corynebacteriaceae	0.00843684
Before	k__Bacteria;p__Actinobacteria;c__Actinobacteria;o__Actinomycetales;f__Dermabacteraceae	0.000136842
Before	k__Bacteria;p__Actinobacteria;c__Actinobacteria;o__Actinomycetales;f__Dermacoccaceae	0.000421053
Before	k__Bacteria;p__Actinobacteria;c__Actinobacteria;o__Actinomycetales;f__Dietziaceae	2e-04
Before	k__Bacteria;p__Actinobacteria;c__Actinobacteria;o__Actinomycetales;f__Frankiaceae	5.26315789473684e-06
Before	k__Bacteria;p__Actinobacteria;c__Actinobacteria;o__Actinomycetales;f__Geodermatophilaceae	0
Before	k__Bacteria;p__Actinobacteria;c__Actinobacteria;o__Actinomycetales;f__Gordoniaceae	3.15789473684211e-05
Before	k__Bacteria;p__Actinobacteria;c__Actinobacteria;o__Actinomycetales;f__Intrasporangiaceae	2.10526315789474e-05
Before	k__Bacteria;p__Actinobacteria;c__Actinobacteria;o__Actinomycetales;f__Kineosporiaceae	0
Before	k__Bacteria;p__Actinobacteria;c__Actinobacteria;o__Actinomycetales;f__Microbacteriaceae	0.000105263
Before	k__Bacteria;p__Actinobacteria;c__Actinobacteria;o__Actinomycetales;f__Micrococcaceae	0.000494737
Before	k__Bacteria;p__Actinobacteria;c__Actinobacteria;o__Actinomycetales;f__Micromonosporaceae	1.05263157894737e-05
Before	k__Bacteria;p__Actinobacteria;c__Actinobacteria;o__Actinomycetales;f__Mycobacteriaceae	0.000136842
Before	k__Bacteria;p__Actinobacteria;c__Actinobacteria;o__Actinomycetales;f__Nocardiaceae	0.000415789
Before	k__Bacteria;p__Actinobacteria;c__Actinobacteria;o__Actinomycetales;f__Nocardioidaceae	2.63157894736842e-05
Before	k__Bacteria;p__Actinobacteria;c__Actinobacteria;o__Actinomycetales;f__Nocardiopsaceae	0
Before	k__Bacteria;p__Actinobacteria;c__Actinobacteria;o__Actinomycetales;f__Promicromonosporaceae	2.63157894736842e-05
Before	k__Bacteria;p__Actinobacteria;c__Actinobacteria;o__Actinomycetales;f__Propionibacteriaceae	0
Before	k__Bacteria;p__Actinobacteria;c__Actinobacteria;o__Actinomycetales;f__Pseudonocardiaceae	6.31578947368421e-05
Before	k__Bacteria;p__Actinobacteria;c__Actinobacteria;o__Actinomycetales;f__Streptomycetaceae	2.63157894736842e-05
Before	k__Bacteria;p__Actinobacteria;c__Actinobacteria;o__Actinomycetales;f__Tsukamurellaceae	0
Before	k__Bacteria;p__Actinobacteria;c__Actinobacteria;o__Actinomycetales;f__Williamsiaceae	1.05263157894737e-05
Before	k__Bacteria;p__Actinobacteria;c__Actinobacteria;o__Actinomycetales;f__Yaniellaceae	5.26315789473684e-06
Before	k__Bacteria;p__Actinobacteria;c__Actinobacteria;o__Bifidobacteriales;f__Bifidobacteriaceae	4.73684210526316e-05
Before	k__Bacteria;p__Actinobacteria;c__Actinobacteria;o__WCHB1-81;f__At425_EubF1	5.26315789473684e-06
Before	k__Bacteria;p__Actinobacteria;c__Coriobacteriia;o__Coriobacteriales;f__Coriobacteriaceae	5.26315789473684e-06
Before	k__Bacteria;p__Actinobacteria;c__MB-A2-108;o__0319-7L14;f__	0
Before	k__Bacteria;p__Actinobacteria;c__Nitriliruptoria;o__Nitriliruptorales;f__Nitriliruptoraceae	0
Before	k__Bacteria;p__Actinobacteria;c__OPB41;o__;f__	0
Before	k__Bacteria;p__Actinobacteria;c__Rubrobacteria;o__Rubrobacterales;f__Rubrobacteraceae	2.10526315789474e-05
Before	k__Bacteria;p__Actinobacteria;c__Thermoleophilia;o__Gaiellales;f__	5.26315789473684e-06
Before	k__Bacteria;p__Actinobacteria;c__Thermoleophilia;o__Gaiellales;f__Gaiellaceae	0
Before	k__Bacteria;p__Actinobacteria;c__Thermoleophilia;o__Solirubrobacterales;f__	6.31578947368421e-05
Before	k__Bacteria;p__Actinobacteria;c__Thermoleophilia;o__Solirubrobacterales;f__Conexibacteraceae	0
Before	k__Bacteria;p__Actinobacteria;c__Thermoleophilia;o__Solirubrobacterales;f__Patulibacteraceae	1.57894736842105e-05
Before	k__Bacteria;p__Actinobacteria;c__Thermoleophilia;o__Solirubrobacterales;f__Solirubrobacteraceae	1.05263157894737e-05
Before	k__Bacteria;p__AncK6;c__;o__;f__	4.21052631578947e-05
Before	k__Bacteria;p__Armatimonadetes;c__0319-6E2;o__;f__	0
Before	k__Bacteria;p__Armatimonadetes;c__Armatimonadia;o__Armatimonadales;f__Armatimonadaceae	0
Before	k__Bacteria;p__Armatimonadetes;c__Armatimonadia;o__FW68;f__	0
Before	k__Bacteria;p__Armatimonadetes;c__Chthonomonadetes;o__Chthonomonadales;f__Chthonomonadaceae	0
Before	k__Bacteria;p__Armatimonadetes;c__Chthonomonadetes;o__SJA-22;f__	0
Before	k__Bacteria;p__Armatimonadetes;c__SJA-176;o__GAB-B06;f__	0
Before	k__Bacteria;p__Armatimonadetes;c__SJA-176;o__RB046;f__	0
Before	k__Bacteria;p__Armatimonadetes;c__[Fimbriimonadia];o__;f__	0
Before	k__Bacteria;p__Armatimonadetes;c__[Fimbriimonadia];o__[Fimbriimonadales];f__	0
Before	k__Bacteria;p__Armatimonadetes;c__[Fimbriimonadia];o__[Fimbriimonadales];f__[Fimbriimonadaceae]	5.26315789473684e-06
Before	k__Bacteria;p__BRC1;c__PRR-11;o__;f__	0
Before	k__Bacteria;p__Bacteroidetes;c__;o__;f__	0
Before	k__Bacteria;p__Bacteroidetes;c__BME43;o__;f__	0.000152632
Before	k__Bacteria;p__Bacteroidetes;c__Bacteroidia;o__Bacteroidales;f__	0.00141579
Before	k__Bacteria;p__Bacteroidetes;c__Bacteroidia;o__Bacteroidales;f__Bacteroidaceae	5e-04
Before	k__Bacteria;p__Bacteroidetes;c__Bacteroidia;o__Bacteroidales;f__GZKB119	0
Before	k__Bacteria;p__Bacteroidetes;c__Bacteroidia;o__Bacteroidales;f__Marinilabiaceae	0.000110526
Before	k__Bacteria;p__Bacteroidetes;c__Bacteroidia;o__Bacteroidales;f__Porphyromonadaceae	0.00109474
Before	k__Bacteria;p__Bacteroidetes;c__Bacteroidia;o__Bacteroidales;f__Prevotellaceae	0.000789474
Before	k__Bacteria;p__Bacteroidetes;c__Bacteroidia;o__Bacteroidales;f__Rikenellaceae	0.000315789
Before	k__Bacteria;p__Bacteroidetes;c__Bacteroidia;o__Bacteroidales;f__S24-7	6.84210526315789e-05
Before	k__Bacteria;p__Bacteroidetes;c__Bacteroidia;o__Bacteroidales;f__SB-1	5.78947368421053e-05
Before	k__Bacteria;p__Bacteroidetes;c__Bacteroidia;o__Bacteroidales;f__VC21_Bac22	5.26315789473684e-05
Before	k__Bacteria;p__Bacteroidetes;c__Bacteroidia;o__Bacteroidales;f__[Paraprevotellaceae]	3e-04
Before	k__Bacteria;p__Bacteroidetes;c__Cytophagia;o__Cytophagales;f__	5.26315789473684e-06
Before	k__Bacteria;p__Bacteroidetes;c__Cytophagia;o__Cytophagales;f__Cyclobacteriaceae	0
Before	k__Bacteria;p__Bacteroidetes;c__Cytophagia;o__Cytophagales;f__Cytophagaceae	0.000526316
Before	k__Bacteria;p__Bacteroidetes;c__Cytophagia;o__Cytophagales;f__Flammeovirgaceae	0.0075
Before	k__Bacteria;p__Bacteroidetes;c__Cytophagia;o__Cytophagales;f__[Amoebophilaceae]	0.000589474
Before	k__Bacteria;p__Bacteroidetes;c__Flavobacteriia;o__Flavobacteriales;f__	0.00354211
Before	k__Bacteria;p__Bacteroidetes;c__Flavobacteriia;o__Flavobacteriales;f__Cryomorphaceae	0.00676316
Before	k__Bacteria;p__Bacteroidetes;c__Flavobacteriia;o__Flavobacteriales;f__Flavobacteriaceae	0.0183368
Before	k__Bacteria;p__Bacteroidetes;c__Flavobacteriia;o__Flavobacteriales;f__NS9	0.00157895
Before	k__Bacteria;p__Bacteroidetes;c__Flavobacteriia;o__Flavobacteriales;f__[Weeksellaceae]	0.000831579
Before	k__Bacteria;p__Bacteroidetes;c__Sphingobacteriia;o__Sphingobacteriales;f__	5.78947368421053e-05
Before	k__Bacteria;p__Bacteroidetes;c__Sphingobacteriia;o__Sphingobacteriales;f__NS11-12	2.63157894736842e-05
Before	k__Bacteria;p__Bacteroidetes;c__Sphingobacteriia;o__Sphingobacteriales;f__Sphingobacteriaceae	0.000563158
Before	k__Bacteria;p__Bacteroidetes;c__[Rhodothermi];o__[Rhodothermales];f__Rhodothermaceae	0.000457895
Before	k__Bacteria;p__Bacteroidetes;c__[Rhodothermi];o__[Rhodothermales];f__[Balneolaceae]	2.63157894736842e-05
Before	k__Bacteria;p__Bacteroidetes;c__[Saprospirae];o__[Saprospirales];f__	0.000273684
Before	k__Bacteria;p__Bacteroidetes;c__[Saprospirae];o__[Saprospirales];f__Chitinophagaceae	0.000157895
Before	k__Bacteria;p__Bacteroidetes;c__[Saprospirae];o__[Saprospirales];f__Saprospiraceae	0.00352105
Before	k__Bacteria;p__Caldithrix;c__Caldithrixae;o__Caldithrixales;f__	0
Before	k__Bacteria;p__Caldithrix;c__Caldithrixae;o__Caldithrixales;f__BA059	0
Before	k__Bacteria;p__Caldithrix;c__Caldithrixae;o__Caldithrixales;f__Caldithrixaceae	0.000268421
Before	k__Bacteria;p__Chlamydiae;c__Chlamydiia;o__Chlamydiales;f__	0
Before	k__Bacteria;p__Chlamydiae;c__Chlamydiia;o__Chlamydiales;f__Rhabdochlamydiaceae	0
Before	k__Bacteria;p__Chlamydiae;c__Chlamydiia;o__Chlamydiales;f__Simkaniaceae	2.63157894736842e-05
Before	k__Bacteria;p__Chlorobi;c__;o__;f__	0
Before	k__Bacteria;p__Chlorobi;c__BSV26;o__A89;f__	5.26315789473684e-06
Before	k__Bacteria;p__Chlorobi;c__BSV26;o__C20;f__	0
Before	k__Bacteria;p__Chlorobi;c__BSV26;o__PK329;f__	0
Before	k__Bacteria;p__Chlorobi;c__BSV26;o__VC38;f__	0
Before	k__Bacteria;p__Chlorobi;c__Ignavibacteria;o__Ignavibacteriales;f__Ignavibacteriaceae	4.21052631578947e-05
Before	k__Bacteria;p__Chlorobi;c__Ignavibacteria;o__Ignavibacteriales;f__[Melioribacteraceae]	0
Before	k__Bacteria;p__Chlorobi;c__Ignavibacteria;o__Ignavibacteriales;f__lheB3-7	5.78947368421053e-05
Before	k__Bacteria;p__Chlorobi;c__OPB56;o__;f__	5.26315789473684e-06
Before	k__Bacteria;p__Chlorobi;c__SJA-28;o__;f__	0
Before	k__Bacteria;p__Chloroflexi;c__Anaerolineae;o__;f__	5.26315789473684e-06
Before	k__Bacteria;p__Chloroflexi;c__Anaerolineae;o__A31;f__	0
Before	k__Bacteria;p__Chloroflexi;c__Anaerolineae;o__A31;f__S47	0
Before	k__Bacteria;p__Chloroflexi;c__Anaerolineae;o__Anaerolineales;f__Anaerolinaceae	8.42105263157895e-05
Before	k__Bacteria;p__Chloroflexi;c__Anaerolineae;o__Caldilineales;f__Caldilineaceae	0.000289474
Before	k__Bacteria;p__Chloroflexi;c__Anaerolineae;o__DRC31;f__	1.05263157894737e-05
Before	k__Bacteria;p__Chloroflexi;c__Anaerolineae;o__GCA004;f__	0.000278947
Before	k__Bacteria;p__Chloroflexi;c__Anaerolineae;o__H39;f__	0
Before	k__Bacteria;p__Chloroflexi;c__Anaerolineae;o__MSB-1E9;f__	5.26315789473684e-05
Before	k__Bacteria;p__Chloroflexi;c__Anaerolineae;o__OPB11;f__	1.57894736842105e-05
Before	k__Bacteria;p__Chloroflexi;c__Anaerolineae;o__S0208;f__	0.000131579
Before	k__Bacteria;p__Chloroflexi;c__Anaerolineae;o__SB-34;f__	0.000147368
Before	k__Bacteria;p__Chloroflexi;c__Anaerolineae;o__SBR1031;f__A4b	2.10526315789474e-05
Before	k__Bacteria;p__Chloroflexi;c__Anaerolineae;o__SBR1031;f__SJA-101	0
Before	k__Bacteria;p__Chloroflexi;c__Anaerolineae;o__SBR1031;f__oc28	0
Before	k__Bacteria;p__Chloroflexi;c__Anaerolineae;o__SHA-20;f__	5.26315789473684e-06
Before	k__Bacteria;p__Chloroflexi;c__Anaerolineae;o__WCHB1-50;f__	0
Before	k__Bacteria;p__Chloroflexi;c__Anaerolineae;o__envOPS12;f__	5.26315789473684e-05
Before	k__Bacteria;p__Chloroflexi;c__Anaerolineae;o__pLW-97;f__	0
Before	k__Bacteria;p__Chloroflexi;c__C0119;o__;f__	0
Before	k__Bacteria;p__Chloroflexi;c__Chloroflexi;o__AKIW781;f__	0
Before	k__Bacteria;p__Chloroflexi;c__Chloroflexi;o__Chloroflexales;f__Oscillochloridaceae	0
Before	k__Bacteria;p__Chloroflexi;c__Dehalococcoidetes;o__Dehalococcoidales;f__	0
Before	k__Bacteria;p__Chloroflexi;c__Dehalococcoidetes;o__Dehalococcoidales;f__Dehalococcoidaceae	2.10526315789474e-05
Before	k__Bacteria;p__Chloroflexi;c__Dehalococcoidetes;o__FS117-23B-02;f__	0
Before	k__Bacteria;p__Chloroflexi;c__Dehalococcoidetes;o__GIF9;f__	0
Before	k__Bacteria;p__Chloroflexi;c__Ellin6529;o__;f__	0.000142105
Before	k__Bacteria;p__Chloroflexi;c__Ktedonobacteria;o__JG30-KF-AS9;f__	0
Before	k__Bacteria;p__Chloroflexi;c__Ktedonobacteria;o__Thermogemmatisporales;f__Thermogemmatisporaceae	0
Before	k__Bacteria;p__Chloroflexi;c__S085;o__;f__	1.05263157894737e-05
Before	k__Bacteria;p__Chloroflexi;c__SAR202;o__;f__	0.00221579
Before	k__Bacteria;p__Chloroflexi;c__TK10;o__AKYG885;f__Dolo_23	0
Before	k__Bacteria;p__Chloroflexi;c__TK10;o__B07_WMSP1;f__	0
Before	k__Bacteria;p__Chloroflexi;c__TK17;o__;f__	0
Before	k__Bacteria;p__Chloroflexi;c__TK17;o__TK18;f__	2.10526315789474e-05
Before	k__Bacteria;p__Chloroflexi;c__TK17;o__mle1-48;f__	3.68421052631579e-05
Before	k__Bacteria;p__Chloroflexi;c__Thermomicrobia;o__JG30-KF-CM45;f__	1.05263157894737e-05
Before	k__Bacteria;p__Cyanobacteria;c__4C0d-2;o__MLE1-12;f__	2.10526315789474e-05
Before	k__Bacteria;p__Cyanobacteria;c__4C0d-2;o__SM1D11;f__	0
Before	k__Bacteria;p__Cyanobacteria;c__4C0d-2;o__YS2;f__	0
Before	k__Bacteria;p__Cyanobacteria;c__;o__;f__	0.000210526
Before	k__Bacteria;p__Cyanobacteria;c__Gloeobacterophycideae;o__Gloeobacterales;f__Gloeobacteraceae	0
Before	k__Bacteria;p__Cyanobacteria;c__ML635J-21;o__;f__	0
Before	k__Bacteria;p__Cyanobacteria;c__Nostocophycideae;o__Nostocales;f__Nostocaceae	2.63157894736842e-05
Before	k__Bacteria;p__Cyanobacteria;c__Nostocophycideae;o__Nostocales;f__Scytonemataceae	0
Before	k__Bacteria;p__Cyanobacteria;c__Nostocophycideae;o__Stigonematales;f__Rivulariaceae	1.57894736842105e-05
Before	k__Bacteria;p__Cyanobacteria;c__Oscillatoriophycideae;o__Chroococcales;f__	0
Before	k__Bacteria;p__Cyanobacteria;c__Oscillatoriophycideae;o__Chroococcales;f__Cyanobacteriaceae	5.26315789473684e-05
Before	k__Bacteria;p__Cyanobacteria;c__Oscillatoriophycideae;o__Chroococcales;f__Prochloraceae	3.15789473684211e-05
Before	k__Bacteria;p__Cyanobacteria;c__Oscillatoriophycideae;o__Chroococcales;f__Xenococcaceae	1e-04
Before	k__Bacteria;p__Cyanobacteria;c__Oscillatoriophycideae;o__Oscillatoriales;f__Phormidiaceae	0.000157895
Before	k__Bacteria;p__Cyanobacteria;c__Synechococcophycideae;o__Pseudanabaenales;f__	0
Before	k__Bacteria;p__Cyanobacteria;c__Synechococcophycideae;o__Pseudanabaenales;f__Pseudanabaenaceae	0.000342105
Before	k__Bacteria;p__Cyanobacteria;c__Synechococcophycideae;o__Synechococcales;f__Acaryochloridaceae	1.57894736842105e-05
Before	k__Bacteria;p__Cyanobacteria;c__Synechococcophycideae;o__Synechococcales;f__Synechococcaceae	0.0314842
Before	k__Bacteria;p__Elusimicrobia;c__Elusimicrobia;o__Elusimicrobiales;f__	0
Before	k__Bacteria;p__Elusimicrobia;c__Elusimicrobia;o__FAC88;f__	0
Before	k__Bacteria;p__Elusimicrobia;c__Elusimicrobia;o__IIb;f__	0.000142105
Before	k__Bacteria;p__Elusimicrobia;c__Endomicrobia;o__;f__	0
Before	k__Bacteria;p__FBP;c__;o__;f__	0
Before	k__Bacteria;p__FCPU426;c__;o__;f__	0
Before	k__Bacteria;p__Fibrobacteres;c__Fibrobacteria;o__Ucp1540;f__	0
Before	k__Bacteria;p__Fibrobacteres;c__TG3;o__TG3-2;f__	0
Before	k__Bacteria;p__Firmicutes;c__Bacilli;o__Bacillales;f__	1.05263157894737e-05
Before	k__Bacteria;p__Firmicutes;c__Bacilli;o__Bacillales;f__Alicyclobacillaceae	0
Before	k__Bacteria;p__Firmicutes;c__Bacilli;o__Bacillales;f__Bacillaceae	0.000121053
Before	k__Bacteria;p__Firmicutes;c__Bacilli;o__Bacillales;f__Listeriaceae	3.15789473684211e-05
Before	k__Bacteria;p__Firmicutes;c__Bacilli;o__Bacillales;f__Paenibacillaceae	5.26315789473684e-06
Before	k__Bacteria;p__Firmicutes;c__Bacilli;o__Bacillales;f__Planococcaceae	4.21052631578947e-05
Before	k__Bacteria;p__Firmicutes;c__Bacilli;o__Bacillales;f__Staphylococcaceae	0.00811579
Before	k__Bacteria;p__Firmicutes;c__Bacilli;o__Bacillales;f__[Exiguobacteraceae]	0
Before	k__Bacteria;p__Firmicutes;c__Bacilli;o__Gemellales;f__Gemellaceae	0.000621053
Before	k__Bacteria;p__Firmicutes;c__Bacilli;o__Lactobacillales;f__	0
Before	k__Bacteria;p__Firmicutes;c__Bacilli;o__Lactobacillales;f__Aerococcaceae	0.000594737
Before	k__Bacteria;p__Firmicutes;c__Bacilli;o__Lactobacillales;f__Carnobacteriaceae	0.000657895
Before	k__Bacteria;p__Firmicutes;c__Bacilli;o__Lactobacillales;f__Enterococcaceae	8.94736842105263e-05
Before	k__Bacteria;p__Firmicutes;c__Bacilli;o__Lactobacillales;f__Lactobacillaceae	0.000210526
Before	k__Bacteria;p__Firmicutes;c__Bacilli;o__Lactobacillales;f__Leuconostocaceae	3.15789473684211e-05
Before	k__Bacteria;p__Firmicutes;c__Bacilli;o__Lactobacillales;f__Streptococcaceae	0.00366316
Before	k__Bacteria;p__Firmicutes;c__Bacilli;o__Turicibacterales;f__Turicibacteraceae	4.21052631578947e-05
Before	k__Bacteria;p__Firmicutes;c__Clostridia;o__Clostridiales;f__	0.000147368
Before	k__Bacteria;p__Firmicutes;c__Clostridia;o__Clostridiales;f__Christensenellaceae	0
Before	k__Bacteria;p__Firmicutes;c__Clostridia;o__Clostridiales;f__Clostridiaceae	0.000384211
Before	k__Bacteria;p__Firmicutes;c__Clostridia;o__Clostridiales;f__Gracilibacteraceae	0
Before	k__Bacteria;p__Firmicutes;c__Clostridia;o__Clostridiales;f__JTB215	1.05263157894737e-05
Before	k__Bacteria;p__Firmicutes;c__Clostridia;o__Clostridiales;f__Lachnospiraceae	0.000194737
Before	k__Bacteria;p__Firmicutes;c__Clostridia;o__Clostridiales;f__Peptococcaceae	0
Before	k__Bacteria;p__Firmicutes;c__Clostridia;o__Clostridiales;f__Peptostreptococcaceae	0.000221053
Before	k__Bacteria;p__Firmicutes;c__Clostridia;o__Clostridiales;f__Ruminococcaceae	3.68421052631579e-05
Before	k__Bacteria;p__Firmicutes;c__Clostridia;o__Clostridiales;f__Veillonellaceae	0.00139474
Before	k__Bacteria;p__Firmicutes;c__Clostridia;o__Clostridiales;f__[Acidaminobacteraceae]	5.26315789473684e-05
Before	k__Bacteria;p__Firmicutes;c__Clostridia;o__Clostridiales;f__[Mogibacteriaceae]	2.63157894736842e-05
Before	k__Bacteria;p__Firmicutes;c__Clostridia;o__Clostridiales;f__[Tissierellaceae]	0.00274211
Before	k__Bacteria;p__Firmicutes;c__Clostridia;o__OPB54;f__	0
Before	k__Bacteria;p__Firmicutes;c__Clostridia;o__Thermoanaerobacterales;f__Caldicellulosiruptoraceae	0
Before	k__Bacteria;p__Firmicutes;c__Erysipelotrichi;o__Erysipelotrichales;f__Erysipelotrichaceae	6.31578947368421e-05
Before	k__Bacteria;p__Fusobacteria;c__Fusobacteriia;o__Fusobacteriales;f__	0
Before	k__Bacteria;p__Fusobacteria;c__Fusobacteriia;o__Fusobacteriales;f__Fusobacteriaceae	0.00604737
Before	k__Bacteria;p__Fusobacteria;c__Fusobacteriia;o__Fusobacteriales;f__Leptotrichiaceae	0.000910526
Before	k__Bacteria;p__GAL15;c__;o__;f__	0
Before	k__Bacteria;p__GN02;c__3BR-5F;o__;f__	0
Before	k__Bacteria;p__GN02;c__;o__;f__	5.26315789473684e-06
Before	k__Bacteria;p__GN02;c__BB34;o__;f__	5.26315789473684e-06
Before	k__Bacteria;p__GN02;c__BD1-5;o__;f__	0
Before	k__Bacteria;p__GN02;c__GKS2-174;o__;f__	0
Before	k__Bacteria;p__GN02;c__GN07;o__;f__	0
Before	k__Bacteria;p__GN04;c__;o__;f__	0
Before	k__Bacteria;p__GN04;c__GN15;o__;f__	4.73684210526316e-05
Before	k__Bacteria;p__GOUTA4;c__;o__;f__	0
Before	k__Bacteria;p__Gemmatimonadetes;c__Gemm-1;o__;f__	1e-04
Before	k__Bacteria;p__Gemmatimonadetes;c__Gemm-2;o__;f__	0.000531579
Before	k__Bacteria;p__Gemmatimonadetes;c__Gemm-4;o__;f__	0.000357895
Before	k__Bacteria;p__Gemmatimonadetes;c__Gemm-6;o__;f__	4.21052631578947e-05
Before	k__Bacteria;p__Gemmatimonadetes;c__Gemmatimonadetes;o__;f__	0
Before	k__Bacteria;p__Gemmatimonadetes;c__Gemmatimonadetes;o__Gemmatimonadales;f__	5.26315789473684e-06
Before	k__Bacteria;p__Gemmatimonadetes;c__Gemmatimonadetes;o__Gemmatimonadales;f__Ellin5301	0
Before	k__Bacteria;p__Gemmatimonadetes;c__Gemmatimonadetes;o__Gemmatimonadales;f__Gemmatimonadaceae	0
Before	k__Bacteria;p__Gemmatimonadetes;c__Gemmatimonadetes;o__KD8-87;f__	0
Before	k__Bacteria;p__KSB3;c__GN06;o__;f__	1.05263157894737e-05
Before	k__Bacteria;p__LCP-89;c__SAW1_B44;o__;f__	0
Before	k__Bacteria;p__Lentisphaerae;c__[Lentisphaeria];o__Lentisphaerales;f__	0.000147368
Before	k__Bacteria;p__Lentisphaerae;c__[Lentisphaeria];o__Lentisphaerales;f__Arctic95B-10	8.42105263157895e-05
Before	k__Bacteria;p__Lentisphaerae;c__[Lentisphaeria];o__Lentisphaerales;f__Lentisphaeraceae	0.000831579
Before	k__Bacteria;p__Lentisphaerae;c__[Lentisphaeria];o__Victivallales;f__Victivallaceae	7.36842105263158e-05
Before	k__Bacteria;p__Lentisphaerae;c__[Lentisphaeria];o__Z20;f__	5.26315789473684e-06
Before	k__Bacteria;p__NC10;c__12-24;o__;f__	0
Before	k__Bacteria;p__NC10;c__12-24;o__JH-WHS47;f__	0
Before	k__Bacteria;p__NC10;c__12-24;o__Methylomirabiliales;f__Methylomirabiliaceae	0
Before	k__Bacteria;p__NC10;c__wb1-A12;o__;f__	0
Before	k__Bacteria;p__NKB19;c__;o__;f__	0.000110526
Before	k__Bacteria;p__NKB19;c__SHAB590;o__;f__	0
Before	k__Bacteria;p__NKB19;c__TSBW08;o__;f__	0
Before	k__Bacteria;p__Nitrospirae;c__Nitrospira;o__Nitrospirales;f__	5.26315789473684e-05
Before	k__Bacteria;p__Nitrospirae;c__Nitrospira;o__Nitrospirales;f__0319-6A21	0
Before	k__Bacteria;p__Nitrospirae;c__Nitrospira;o__Nitrospirales;f__FW	5.26315789473684e-06
Before	k__Bacteria;p__Nitrospirae;c__Nitrospira;o__Nitrospirales;f__Nitrospiraceae	6.84210526315789e-05
Before	k__Bacteria;p__Nitrospirae;c__Nitrospira;o__Nitrospirales;f__[Thermodesulfovibrionaceae]	2.63157894736842e-05
Before	k__Bacteria;p__OD1;c__;o__;f__	0
Before	k__Bacteria;p__OD1;c__SM2F11;o__;f__	0
Before	k__Bacteria;p__OP11;c__;o__;f__	0
Before	k__Bacteria;p__OP3;c__BD4-9;o__;f__	0
Before	k__Bacteria;p__OP3;c__PBS-25;o__;f__	4.73684210526316e-05
Before	k__Bacteria;p__OP3;c__koll11;o__;f__	0
Before	k__Bacteria;p__OP3;c__koll11;o__GIF10;f__	0
Before	k__Bacteria;p__OP3;c__koll11;o__GIF10;f__kpj58rc	3.68421052631579e-05
Before	k__Bacteria;p__OP8;c__OP8_1;o__;f__	1.57894736842105e-05
Before	k__Bacteria;p__OP8;c__OP8_1;o__HMMVPog-54;f__	2.63157894736842e-05
Before	k__Bacteria;p__OP8;c__OP8_1;o__SHA-124;f__	0
Before	k__Bacteria;p__OP8;c__OP8_2;o__;f__	0
Before	k__Bacteria;p__PAUC34f;c__;o__;f__	0.000305263
Before	k__Bacteria;p__Planctomycetes;c__028H05-P-BN-P5;o__;f__	5.26315789473684e-06
Before	k__Bacteria;p__Planctomycetes;c__;o__;f__	0.000131579
Before	k__Bacteria;p__Planctomycetes;c__BD7-11;o__;f__	0.000394737
Before	k__Bacteria;p__Planctomycetes;c__C6;o__MVS-107;f__	2.10526315789474e-05
Before	k__Bacteria;p__Planctomycetes;c__C6;o__d113;f__	3.15789473684211e-05
Before	k__Bacteria;p__Planctomycetes;c__OM190;o__CL500-15;f__	0.000284211
Before	k__Bacteria;p__Planctomycetes;c__OM190;o__agg27;f__	0.000415789
Before	k__Bacteria;p__Planctomycetes;c__Phycisphaerae;o__AKAU3564;f__	1.05263157894737e-05
Before	k__Bacteria;p__Planctomycetes;c__Phycisphaerae;o__C86;f__	0
Before	k__Bacteria;p__Planctomycetes;c__Phycisphaerae;o__CCM11a;f__	0
Before	k__Bacteria;p__Planctomycetes;c__Phycisphaerae;o__CPla-3;f__	0
Before	k__Bacteria;p__Planctomycetes;c__Phycisphaerae;o__MSBL9;f__	4.21052631578947e-05
Before	k__Bacteria;p__Planctomycetes;c__Phycisphaerae;o__Phycisphaerales;f__	0.000731579
Before	k__Bacteria;p__Planctomycetes;c__Phycisphaerae;o__Phycisphaerales;f__Phycisphaeraceae	4.21052631578947e-05
Before	k__Bacteria;p__Planctomycetes;c__Phycisphaerae;o__Pla1;f__	0
Before	k__Bacteria;p__Planctomycetes;c__Phycisphaerae;o__SHA-43;f__	1.05263157894737e-05
Before	k__Bacteria;p__Planctomycetes;c__Phycisphaerae;o__WD2101;f__	0
Before	k__Bacteria;p__Planctomycetes;c__Phycisphaerae;o__mle1-8;f__	5.26315789473684e-06
Before	k__Bacteria;p__Planctomycetes;c__Pla3;o__;f__	0.000152632
Before	k__Bacteria;p__Planctomycetes;c__Pla4;o__;f__	5.26315789473684e-06
Before	k__Bacteria;p__Planctomycetes;c__Planctomycetia;o__;f__	0
Before	k__Bacteria;p__Planctomycetes;c__Planctomycetia;o__B97;f__	0
Before	k__Bacteria;p__Planctomycetes;c__Planctomycetia;o__Gemmatales;f__Gemmataceae	0
Before	k__Bacteria;p__Planctomycetes;c__Planctomycetia;o__Gemmatales;f__Isosphaeraceae	1.05263157894737e-05
Before	k__Bacteria;p__Planctomycetes;c__Planctomycetia;o__Pirellulales;f__Pirellulaceae	0.00567368
Before	k__Bacteria;p__Planctomycetes;c__Planctomycetia;o__Planctomycetales;f__Planctomycetaceae	0.00181053
Before	k__Bacteria;p__Planctomycetes;c__[Brocadiae];o__Brocadiales;f__Brocadiaceae	0
Before	k__Bacteria;p__Planctomycetes;c__vadinHA49;o__;f__	1.57894736842105e-05
Before	k__Bacteria;p__Planctomycetes;c__vadinHA49;o__DH61;f__	0
Before	k__Bacteria;p__Poribacteria;c__;o__;f__	3.15789473684211e-05
Before	k__Bacteria;p__Proteobacteria;c__;o__;f__	1e-04
Before	k__Bacteria;p__Proteobacteria;c__Alphaproteobacteria;o__;f__	0.0104211
Before	k__Bacteria;p__Proteobacteria;c__Alphaproteobacteria;o__BD7-3;f__	0.000168421
Before	k__Bacteria;p__Proteobacteria;c__Alphaproteobacteria;o__Caulobacterales;f__Caulobacteraceae	0.000836842
Before	k__Bacteria;p__Proteobacteria;c__Alphaproteobacteria;o__Ellin329;f__	2.10526315789474e-05
Before	k__Bacteria;p__Proteobacteria;c__Alphaproteobacteria;o__Kiloniellales;f__	0.00294211
Before	k__Bacteria;p__Proteobacteria;c__Alphaproteobacteria;o__Kiloniellales;f__Kiloniellaceae	3.68421052631579e-05
Before	k__Bacteria;p__Proteobacteria;c__Alphaproteobacteria;o__Kordiimonadales;f__	1.05263157894737e-05
Before	k__Bacteria;p__Proteobacteria;c__Alphaproteobacteria;o__Kordiimonadales;f__Kordiimonadaceae	5.26315789473684e-05
Before	k__Bacteria;p__Proteobacteria;c__Alphaproteobacteria;o__Rhizobiales;f__	5e-04
Before	k__Bacteria;p__Proteobacteria;c__Alphaproteobacteria;o__Rhizobiales;f__Aurantimonadaceae	1.57894736842105e-05
Before	k__Bacteria;p__Proteobacteria;c__Alphaproteobacteria;o__Rhizobiales;f__Bartonellaceae	1.05263157894737e-05
Before	k__Bacteria;p__Proteobacteria;c__Alphaproteobacteria;o__Rhizobiales;f__Beijerinckiaceae	5.26315789473684e-06
Before	k__Bacteria;p__Proteobacteria;c__Alphaproteobacteria;o__Rhizobiales;f__Bradyrhizobiaceae	0.000105263
Before	k__Bacteria;p__Proteobacteria;c__Alphaproteobacteria;o__Rhizobiales;f__Brucellaceae	0.000163158
Before	k__Bacteria;p__Proteobacteria;c__Alphaproteobacteria;o__Rhizobiales;f__Cohaesibacteraceae	8.42105263157895e-05
Before	k__Bacteria;p__Proteobacteria;c__Alphaproteobacteria;o__Rhizobiales;f__Hyphomicrobiaceae	0.000973684
Before	k__Bacteria;p__Proteobacteria;c__Alphaproteobacteria;o__Rhizobiales;f__Methylobacteriaceae	0.000484211
Before	k__Bacteria;p__Proteobacteria;c__Alphaproteobacteria;o__Rhizobiales;f__Methylocystaceae	0
Before	k__Bacteria;p__Proteobacteria;c__Alphaproteobacteria;o__Rhizobiales;f__Phyllobacteriaceae	0.00115263
Before	k__Bacteria;p__Proteobacteria;c__Alphaproteobacteria;o__Rhizobiales;f__Rhizobiaceae	0.000105263
Before	k__Bacteria;p__Proteobacteria;c__Alphaproteobacteria;o__Rhizobiales;f__Rhodobiaceae	0
Before	k__Bacteria;p__Proteobacteria;c__Alphaproteobacteria;o__Rhizobiales;f__Xanthobacteraceae	0
Before	k__Bacteria;p__Proteobacteria;c__Alphaproteobacteria;o__Rhodobacterales;f__Hyphomonadaceae	0.000547368
Before	k__Bacteria;p__Proteobacteria;c__Alphaproteobacteria;o__Rhodobacterales;f__Rhodobacteraceae	0.0151737
Before	k__Bacteria;p__Proteobacteria;c__Alphaproteobacteria;o__Rhodospirillales;f__	6.84210526315789e-05
Before	k__Bacteria;p__Proteobacteria;c__Alphaproteobacteria;o__Rhodospirillales;f__Acetobacteraceae	3e-04
Before	k__Bacteria;p__Proteobacteria;c__Alphaproteobacteria;o__Rhodospirillales;f__Rhodospirillaceae	0.00137368
Before	k__Bacteria;p__Proteobacteria;c__Alphaproteobacteria;o__Rickettsiales;f__	0.00297895
Before	k__Bacteria;p__Proteobacteria;c__Alphaproteobacteria;o__Rickettsiales;f__AEGEAN_112	0.000957895
Before	k__Bacteria;p__Proteobacteria;c__Alphaproteobacteria;o__Rickettsiales;f__Pelagibacteraceae	0.0407421
Before	k__Bacteria;p__Proteobacteria;c__Alphaproteobacteria;o__Rickettsiales;f__Rickettsiaceae	0.000178947
Before	k__Bacteria;p__Proteobacteria;c__Alphaproteobacteria;o__Sphingomonadales;f__	4.21052631578947e-05
Before	k__Bacteria;p__Proteobacteria;c__Alphaproteobacteria;o__Sphingomonadales;f__Erythrobacteraceae	0.000789474
Before	k__Bacteria;p__Proteobacteria;c__Alphaproteobacteria;o__Sphingomonadales;f__Sphingomonadaceae	0.00226316
Before	k__Bacteria;p__Proteobacteria;c__Betaproteobacteria;o__;f__	0.000389474
Before	k__Bacteria;p__Proteobacteria;c__Betaproteobacteria;o__A21b;f__EB1003	0
Before	k__Bacteria;p__Proteobacteria;c__Betaproteobacteria;o__A21b;f__UD5	0
Before	k__Bacteria;p__Proteobacteria;c__Betaproteobacteria;o__Burkholderiales;f__	0.000163158
Before	k__Bacteria;p__Proteobacteria;c__Betaproteobacteria;o__Burkholderiales;f__Alcaligenaceae	0.000489474
Before	k__Bacteria;p__Proteobacteria;c__Betaproteobacteria;o__Burkholderiales;f__Burkholderiaceae	0.000305263
Before	k__Bacteria;p__Proteobacteria;c__Betaproteobacteria;o__Burkholderiales;f__Comamonadaceae	0.000615789
Before	k__Bacteria;p__Proteobacteria;c__Betaproteobacteria;o__Burkholderiales;f__Oxalobacteraceae	0.000573684
Before	k__Bacteria;p__Proteobacteria;c__Betaproteobacteria;o__EC94;f__	0
Before	k__Bacteria;p__Proteobacteria;c__Betaproteobacteria;o__Ellin6067;f__	0
Before	k__Bacteria;p__Proteobacteria;c__Betaproteobacteria;o__Gallionellales;f__Gallionellaceae	2.63157894736842e-05
Before	k__Bacteria;p__Proteobacteria;c__Betaproteobacteria;o__Hydrogenophilales;f__Hydrogenophilaceae	0
Before	k__Bacteria;p__Proteobacteria;c__Betaproteobacteria;o__IS-44;f__	0
Before	k__Bacteria;p__Proteobacteria;c__Betaproteobacteria;o__MKC10;f__	0
Before	k__Bacteria;p__Proteobacteria;c__Betaproteobacteria;o__MND1;f__	5.26315789473684e-06
Before	k__Bacteria;p__Proteobacteria;c__Betaproteobacteria;o__MWH-UniP1;f__	0
Before	k__Bacteria;p__Proteobacteria;c__Betaproteobacteria;o__Methylophilales;f__	0
Before	k__Bacteria;p__Proteobacteria;c__Betaproteobacteria;o__Methylophilales;f__Methylophilaceae	7.89473684210526e-05
Before	k__Bacteria;p__Proteobacteria;c__Betaproteobacteria;o__Neisseriales;f__Neisseriaceae	0.00330526
Before	k__Bacteria;p__Proteobacteria;c__Betaproteobacteria;o__Nitrosomonadales;f__	0
Before	k__Bacteria;p__Proteobacteria;c__Betaproteobacteria;o__Nitrosomonadales;f__Nitrosomonadaceae	3.68421052631579e-05
Before	k__Bacteria;p__Proteobacteria;c__Betaproteobacteria;o__Rhodocyclales;f__Rhodocyclaceae	0.000373684
Before	k__Bacteria;p__Proteobacteria;c__Betaproteobacteria;o__SBla14;f__	0
Before	k__Bacteria;p__Proteobacteria;c__Betaproteobacteria;o__SC-I-84;f__	3.15789473684211e-05
Before	k__Bacteria;p__Proteobacteria;c__Betaproteobacteria;o__Thiobacterales;f__	1.57894736842105e-05
Before	k__Bacteria;p__Proteobacteria;c__Betaproteobacteria;o__Thiobacterales;f__Thiobacteraceae	0
Before	k__Bacteria;p__Proteobacteria;c__Deltaproteobacteria;o__;f__	0.000457895
Before	k__Bacteria;p__Proteobacteria;c__Deltaproteobacteria;o__BPC076;f__	0
Before	k__Bacteria;p__Proteobacteria;c__Deltaproteobacteria;o__Bdellovibrionales;f__Bacteriovoracaceae	0.00176842
Before	k__Bacteria;p__Proteobacteria;c__Deltaproteobacteria;o__Bdellovibrionales;f__Bdellovibrionaceae	0.000147368
Before	k__Bacteria;p__Proteobacteria;c__Deltaproteobacteria;o__Desulfarculales;f__Desulfarculaceae	0.000273684
Before	k__Bacteria;p__Proteobacteria;c__Deltaproteobacteria;o__Desulfobacterales;f__Desulfobacteraceae	0.000884211
Before	k__Bacteria;p__Proteobacteria;c__Deltaproteobacteria;o__Desulfobacterales;f__Desulfobulbaceae	0.00139474
Before	k__Bacteria;p__Proteobacteria;c__Deltaproteobacteria;o__Desulfobacterales;f__Nitrospinaceae	1.05263157894737e-05
Before	k__Bacteria;p__Proteobacteria;c__Deltaproteobacteria;o__Desulfovibrionales;f__Desulfohalobiaceae	5.26315789473684e-06
Before	k__Bacteria;p__Proteobacteria;c__Deltaproteobacteria;o__Desulfovibrionales;f__Desulfovibrionaceae	1.05263157894737e-05
Before	k__Bacteria;p__Proteobacteria;c__Deltaproteobacteria;o__Desulfuromonadales;f__Desulfuromonadaceae	6.84210526315789e-05
Before	k__Bacteria;p__Proteobacteria;c__Deltaproteobacteria;o__Desulfuromonadales;f__Geobacteraceae	0.000136842
Before	k__Bacteria;p__Proteobacteria;c__Deltaproteobacteria;o__Desulfuromonadales;f__Pelobacteraceae	0
Before	k__Bacteria;p__Proteobacteria;c__Deltaproteobacteria;o__FAC87;f__	0
Before	k__Bacteria;p__Proteobacteria;c__Deltaproteobacteria;o__GMD14H09;f__	0.000252632
Before	k__Bacteria;p__Proteobacteria;c__Deltaproteobacteria;o__GW-28;f__	0
Before	k__Bacteria;p__Proteobacteria;c__Deltaproteobacteria;o__IndB3-24;f__	3.68421052631579e-05
Before	k__Bacteria;p__Proteobacteria;c__Deltaproteobacteria;o__MBNT15;f__	0
Before	k__Bacteria;p__Proteobacteria;c__Deltaproteobacteria;o__MIZ46;f__	2.10526315789474e-05
Before	k__Bacteria;p__Proteobacteria;c__Deltaproteobacteria;o__Myxococcales;f__	0.00193684
Before	k__Bacteria;p__Proteobacteria;c__Deltaproteobacteria;o__Myxococcales;f__Cystobacteraceae	0
Before	k__Bacteria;p__Proteobacteria;c__Deltaproteobacteria;o__Myxococcales;f__Cystobacterineae	0.000410526
Before	k__Bacteria;p__Proteobacteria;c__Deltaproteobacteria;o__Myxococcales;f__Haliangiaceae	2.63157894736842e-05
Before	k__Bacteria;p__Proteobacteria;c__Deltaproteobacteria;o__Myxococcales;f__Myxococcaceae	0
Before	k__Bacteria;p__Proteobacteria;c__Deltaproteobacteria;o__Myxococcales;f__Nannocystaceae	0.00104737
Before	k__Bacteria;p__Proteobacteria;c__Deltaproteobacteria;o__Myxococcales;f__OM27	0.00270526
Before	k__Bacteria;p__Proteobacteria;c__Deltaproteobacteria;o__Myxococcales;f__Polyangiaceae	1.57894736842105e-05
Before	k__Bacteria;p__Proteobacteria;c__Deltaproteobacteria;o__NB1-j;f__	0.000263158
Before	k__Bacteria;p__Proteobacteria;c__Deltaproteobacteria;o__NB1-j;f__JTB38	0.00142105
Before	k__Bacteria;p__Proteobacteria;c__Deltaproteobacteria;o__NB1-j;f__MND4	5.26315789473684e-05
Before	k__Bacteria;p__Proteobacteria;c__Deltaproteobacteria;o__NB1-j;f__NB1-i	0.000231579
Before	k__Bacteria;p__Proteobacteria;c__Deltaproteobacteria;o__NKB15;f__	2.63157894736842e-05
Before	k__Bacteria;p__Proteobacteria;c__Deltaproteobacteria;o__PB19;f__	0.00105263
Before	k__Bacteria;p__Proteobacteria;c__Deltaproteobacteria;o__Spirobacillales;f__	0.000505263
Before	k__Bacteria;p__Proteobacteria;c__Deltaproteobacteria;o__Sva0853;f__	0.00129474
Before	k__Bacteria;p__Proteobacteria;c__Deltaproteobacteria;o__Sva0853;f__JTB36	2.63157894736842e-05
Before	k__Bacteria;p__Proteobacteria;c__Deltaproteobacteria;o__Sva0853;f__S25_1238	0.000478947
Before	k__Bacteria;p__Proteobacteria;c__Deltaproteobacteria;o__Sva0853;f__SAR324	4.73684210526316e-05
Before	k__Bacteria;p__Proteobacteria;c__Deltaproteobacteria;o__Syntrophobacterales;f__	1.57894736842105e-05
Before	k__Bacteria;p__Proteobacteria;c__Deltaproteobacteria;o__Syntrophobacterales;f__Syntrophaceae	0
Before	k__Bacteria;p__Proteobacteria;c__Deltaproteobacteria;o__Syntrophobacterales;f__Syntrophobacteraceae	0.000447368
Before	k__Bacteria;p__Proteobacteria;c__Deltaproteobacteria;o__Syntrophobacterales;f__Syntrophorhabdaceae	0
Before	k__Bacteria;p__Proteobacteria;c__Deltaproteobacteria;o__[Entotheonellales];f__	0.000336842
Before	k__Bacteria;p__Proteobacteria;c__Deltaproteobacteria;o__[Entotheonellales];f__[Entotheonellaceae]	0
Before	k__Bacteria;p__Proteobacteria;c__Epsilonproteobacteria;o__Campylobacterales;f__	2.10526315789474e-05
Before	k__Bacteria;p__Proteobacteria;c__Epsilonproteobacteria;o__Campylobacterales;f__Campylobacteraceae	0.000536842
Before	k__Bacteria;p__Proteobacteria;c__Epsilonproteobacteria;o__Campylobacterales;f__Helicobacteraceae	0.000415789
Before	k__Bacteria;p__Proteobacteria;c__Gammaproteobacteria;o__34P16;f__	0
Before	k__Bacteria;p__Proteobacteria;c__Gammaproteobacteria;o__;f__	0.00288421
Before	k__Bacteria;p__Proteobacteria;c__Gammaproteobacteria;o__Acidithiobacillales;f__	1.57894736842105e-05
Before	k__Bacteria;p__Proteobacteria;c__Gammaproteobacteria;o__Aeromonadales;f__	5.26315789473684e-06
Before	k__Bacteria;p__Proteobacteria;c__Gammaproteobacteria;o__Aeromonadales;f__Aeromonadaceae	6.31578947368421e-05
Before	k__Bacteria;p__Proteobacteria;c__Gammaproteobacteria;o__Alteromonadales;f__	0.00115789
Before	k__Bacteria;p__Proteobacteria;c__Gammaproteobacteria;o__Alteromonadales;f__125ds10	6.31578947368421e-05
Before	k__Bacteria;p__Proteobacteria;c__Gammaproteobacteria;o__Alteromonadales;f__211ds20	9.47368421052632e-05
Before	k__Bacteria;p__Proteobacteria;c__Gammaproteobacteria;o__Alteromonadales;f__Alteromonadaceae	0.00453684
Before	k__Bacteria;p__Proteobacteria;c__Gammaproteobacteria;o__Alteromonadales;f__Colwelliaceae	0.000705263
Before	k__Bacteria;p__Proteobacteria;c__Gammaproteobacteria;o__Alteromonadales;f__Ferrimonadaceae	0.000589474
Before	k__Bacteria;p__Proteobacteria;c__Gammaproteobacteria;o__Alteromonadales;f__HTCC2188	0.0043
Before	k__Bacteria;p__Proteobacteria;c__Gammaproteobacteria;o__Alteromonadales;f__Idiomarinaceae	2.10526315789474e-05
Before	k__Bacteria;p__Proteobacteria;c__Gammaproteobacteria;o__Alteromonadales;f__J115	5.78947368421053e-05
Before	k__Bacteria;p__Proteobacteria;c__Gammaproteobacteria;o__Alteromonadales;f__Moritellaceae	0.000157895
Before	k__Bacteria;p__Proteobacteria;c__Gammaproteobacteria;o__Alteromonadales;f__OM60	0.0471211
Before	k__Bacteria;p__Proteobacteria;c__Gammaproteobacteria;o__Alteromonadales;f__Psychromonadaceae	6.84210526315789e-05
Before	k__Bacteria;p__Proteobacteria;c__Gammaproteobacteria;o__Alteromonadales;f__Shewanellaceae	0.000494737
Before	k__Bacteria;p__Proteobacteria;c__Gammaproteobacteria;o__Alteromonadales;f__[Chromatiaceae]	3.68421052631579e-05
Before	k__Bacteria;p__Proteobacteria;c__Gammaproteobacteria;o__Cardiobacteriales;f__	0.000163158
Before	k__Bacteria;p__Proteobacteria;c__Gammaproteobacteria;o__Cardiobacteriales;f__Cardiobacteriaceae	8.94736842105263e-05
Before	k__Bacteria;p__Proteobacteria;c__Gammaproteobacteria;o__Chromatiales;f__	0.00556316
Before	k__Bacteria;p__Proteobacteria;c__Gammaproteobacteria;o__Chromatiales;f__Chromatiaceae	0.000168421
Before	k__Bacteria;p__Proteobacteria;c__Gammaproteobacteria;o__Chromatiales;f__Ectothiorhodospiraceae	0.00212632
Before	k__Bacteria;p__Proteobacteria;c__Gammaproteobacteria;o__Chromatiales;f__Halothiobacillaceae	6.84210526315789e-05
Before	k__Bacteria;p__Proteobacteria;c__Gammaproteobacteria;o__Enterobacteriales;f__Enterobacteriaceae	0.000557895
Before	k__Bacteria;p__Proteobacteria;c__Gammaproteobacteria;o__HOC36;f__	0.000326316
Before	k__Bacteria;p__Proteobacteria;c__Gammaproteobacteria;o__HTCC2188;f__	2.63157894736842e-05
Before	k__Bacteria;p__Proteobacteria;c__Gammaproteobacteria;o__HTCC2188;f__HTCC2089	0.00202632
Before	k__Bacteria;p__Proteobacteria;c__Gammaproteobacteria;o__Legionellales;f__	8.94736842105263e-05
Before	k__Bacteria;p__Proteobacteria;c__Gammaproteobacteria;o__Legionellales;f__Coxiellaceae	0.000657895
Before	k__Bacteria;p__Proteobacteria;c__Gammaproteobacteria;o__Legionellales;f__Francisellaceae	0.000215789
Before	k__Bacteria;p__Proteobacteria;c__Gammaproteobacteria;o__Legionellales;f__Legionellaceae	2.10526315789474e-05
Before	k__Bacteria;p__Proteobacteria;c__Gammaproteobacteria;o__Methylococcales;f__	0.000247368
Before	k__Bacteria;p__Proteobacteria;c__Gammaproteobacteria;o__Methylococcales;f__Crenotrichaceae	1.57894736842105e-05
Before	k__Bacteria;p__Proteobacteria;c__Gammaproteobacteria;o__Methylococcales;f__Methylococcaceae	0.000426316
Before	k__Bacteria;p__Proteobacteria;c__Gammaproteobacteria;o__Oceanospirillales;f__	0.000526316
Before	k__Bacteria;p__Proteobacteria;c__Gammaproteobacteria;o__Oceanospirillales;f__Alcanivoracaceae	0.000226316
Before	k__Bacteria;p__Proteobacteria;c__Gammaproteobacteria;o__Oceanospirillales;f__Endozoicimonaceae	0.560447
Before	k__Bacteria;p__Proteobacteria;c__Gammaproteobacteria;o__Oceanospirillales;f__HOC21	0
Before	k__Bacteria;p__Proteobacteria;c__Gammaproteobacteria;o__Oceanospirillales;f__Hahellaceae	0.000110526
Before	k__Bacteria;p__Proteobacteria;c__Gammaproteobacteria;o__Oceanospirillales;f__Halomonadaceae	0.0124842
Before	k__Bacteria;p__Proteobacteria;c__Gammaproteobacteria;o__Oceanospirillales;f__Oceanospirillaceae	0.00143684
Before	k__Bacteria;p__Proteobacteria;c__Gammaproteobacteria;o__Oceanospirillales;f__Oleiphilaceae	0.000126316
Before	k__Bacteria;p__Proteobacteria;c__Gammaproteobacteria;o__Oceanospirillales;f__SUP05	2.63157894736842e-05
Before	k__Bacteria;p__Proteobacteria;c__Gammaproteobacteria;o__Oceanospirillales;f__Saccharospirillaceae	0.000357895
Before	k__Bacteria;p__Proteobacteria;c__Gammaproteobacteria;o__PYR10d3;f__	3.15789473684211e-05
Before	k__Bacteria;p__Proteobacteria;c__Gammaproteobacteria;o__Pasteurellales;f__	0
Before	k__Bacteria;p__Proteobacteria;c__Gammaproteobacteria;o__Pasteurellales;f__Pasteurellaceae	0.00871053
Before	k__Bacteria;p__Proteobacteria;c__Gammaproteobacteria;o__Pseudomonadales;f__Moraxellaceae	0.00168421
Before	k__Bacteria;p__Proteobacteria;c__Gammaproteobacteria;o__Pseudomonadales;f__Pseudomonadaceae	0.00127368
Before	k__Bacteria;p__Proteobacteria;c__Gammaproteobacteria;o__Salinisphaerales;f__Salinisphaeraceae	0.000194737
Before	k__Bacteria;p__Proteobacteria;c__Gammaproteobacteria;o__Thiohalorhabdales;f__	0.00183684
Before	k__Bacteria;p__Proteobacteria;c__Gammaproteobacteria;o__Thiohalorhabdales;f__Thiohalorhabdaceae	4.73684210526316e-05
Before	k__Bacteria;p__Proteobacteria;c__Gammaproteobacteria;o__Thiotrichales;f__	0.000163158
Before	k__Bacteria;p__Proteobacteria;c__Gammaproteobacteria;o__Thiotrichales;f__Piscirickettsiaceae	0.0107737
Before	k__Bacteria;p__Proteobacteria;c__Gammaproteobacteria;o__Thiotrichales;f__Thiotrichaceae	0.000873684
Before	k__Bacteria;p__Proteobacteria;c__Gammaproteobacteria;o__Vibrionales;f__Pseudoalteromonadaceae	0.00404737
Before	k__Bacteria;p__Proteobacteria;c__Gammaproteobacteria;o__Vibrionales;f__Vibrionaceae	0.0210158
Before	k__Bacteria;p__Proteobacteria;c__Gammaproteobacteria;o__Xanthomonadales;f__Sinobacteraceae	1e-04
Before	k__Bacteria;p__Proteobacteria;c__Gammaproteobacteria;o__Xanthomonadales;f__Xanthomonadaceae	0.000694737
Before	k__Bacteria;p__Proteobacteria;c__Gammaproteobacteria;o__[Marinicellales];f__[Marinicellaceae]	0.00221053
Before	k__Bacteria;p__Proteobacteria;c__TA18;o__CV90;f__	0.000194737
Before	k__Bacteria;p__Proteobacteria;c__TA18;o__PHOS-HD29;f__	2.63157894736842e-05
Before	k__Bacteria;p__Proteobacteria;c__Zetaproteobacteria;o__Mariprofundales;f__Mariprofundaceae	0
Before	k__Bacteria;p__SAR406;c__AB16;o__Arctic96B-7;f__A714017	0.0036
Before	k__Bacteria;p__SAR406;c__AB16;o__Arctic96B-7;f__Sc-NB04	0.000363158
Before	k__Bacteria;p__SAR406;c__AB16;o__ZA3648c;f__	3.15789473684211e-05
Before	k__Bacteria;p__SAR406;c__AB16;o__ZA3648c;f__AEGEAN_185	0.000652632
Before	k__Bacteria;p__SBR1093;c__;o__;f__	0
Before	k__Bacteria;p__SBR1093;c__A712011;o__;f__	0.000405263
Before	k__Bacteria;p__SBR1093;c__EC214;o__;f__	1.57894736842105e-05
Before	k__Bacteria;p__SBR1093;c__VHS-B5-50;o__;f__	1.05263157894737e-05
Before	k__Bacteria;p__SC4;c__;o__;f__	0
Before	k__Bacteria;p__SR1;c__;o__;f__	2.10526315789474e-05
Before	k__Bacteria;p__Spirochaetes;c__MVP-15;o__PL-11B10;f__	0
Before	k__Bacteria;p__Spirochaetes;c__Spirochaetes;o__Spirochaetales;f__Spirochaetaceae	0.000168421
Before	k__Bacteria;p__Spirochaetes;c__[Brachyspirae];o__[Brachyspirales];f__A0-023	5.26315789473684e-06
Before	k__Bacteria;p__Spirochaetes;c__[Brachyspirae];o__[Brachyspirales];f__Brachyspiraceae	0
Before	k__Bacteria;p__Spirochaetes;c__[Leptospirae];o__[Leptospirales];f__Leptospiraceae	4.73684210526316e-05
Before	k__Bacteria;p__Spirochaetes;c__[Leptospirae];o__[Leptospirales];f__Sediment-4	0
Before	k__Bacteria;p__Synergistetes;c__Synergistia;o__Synergistales;f__Dethiosulfovibrionaceae	0
Before	k__Bacteria;p__TM6;c__SBRH58;o__;f__	0
Before	k__Bacteria;p__TM7;c__SC3;o__;f__	0
Before	k__Bacteria;p__TPD-58;c__;o__;f__	0
Before	k__Bacteria;p__Tenericutes;c__CK-1C4-19;o__;f__	5.26315789473684e-06
Before	k__Bacteria;p__Tenericutes;c__Mollicutes;o__;f__	5.26315789473684e-06
Before	k__Bacteria;p__Tenericutes;c__Mollicutes;o__Anaeroplasmatales;f__Anaeroplasmataceae	0
Before	k__Bacteria;p__Tenericutes;c__Mollicutes;o__Mycoplasmatales;f__Mycoplasmataceae	5.26315789473684e-06
Before	k__Bacteria;p__Tenericutes;c__Mollicutes;o__RF39;f__	1.05263157894737e-05
Before	k__Bacteria;p__Tenericutes;c__RF3;o__ML615J-28;f__	2.63157894736842e-05
Before	k__Bacteria;p__Verrucomicrobia;c__;o__;f__	0
Before	k__Bacteria;p__Verrucomicrobia;c__Opitutae;o__;f__	0.000168421
Before	k__Bacteria;p__Verrucomicrobia;c__Opitutae;o__Opitutales;f__Opitutaceae	0
Before	k__Bacteria;p__Verrucomicrobia;c__Opitutae;o__Puniceicoccales;f__Puniceicoccaceae	0.00318421
Before	k__Bacteria;p__Verrucomicrobia;c__Opitutae;o__[Cerasicoccales];f__[Cerasicoccaceae]	5.26315789473684e-06
Before	k__Bacteria;p__Verrucomicrobia;c__Opitutae;o__[Pelagicoccales];f__[Pelagicoccaceae]	2.63157894736842e-05
Before	k__Bacteria;p__Verrucomicrobia;c__Verruco-5;o__;f__	2.63157894736842e-05
Before	k__Bacteria;p__Verrucomicrobia;c__Verruco-5;o__LD1-PB3;f__	5.26315789473684e-06
Before	k__Bacteria;p__Verrucomicrobia;c__Verruco-5;o__LD1-PB3;f__LD1-PA34	0
Before	k__Bacteria;p__Verrucomicrobia;c__Verruco-5;o__R76-B128;f__	0.000115789
Before	k__Bacteria;p__Verrucomicrobia;c__Verruco-5;o__SS1-B-03-39;f__	2.10526315789474e-05
Before	k__Bacteria;p__Verrucomicrobia;c__Verruco-5;o__WCHB1-41;f__	0
Before	k__Bacteria;p__Verrucomicrobia;c__Verruco-5;o__WCHB1-41;f__RFP12	2.10526315789474e-05
Before	k__Bacteria;p__Verrucomicrobia;c__Verruco-5;o__WCHB1-41;f__WCHB1-25	0
Before	k__Bacteria;p__Verrucomicrobia;c__Verrucomicrobiae;o__Verrucomicrobiales;f__Verrucomicrobiaceae	0.0100526
Before	k__Bacteria;p__Verrucomicrobia;c__[Methylacidiphilae];o__Methylacidiphilales;f__	0
Before	k__Bacteria;p__Verrucomicrobia;c__[Methylacidiphilae];o__Methylacidiphilales;f__LD19	0
Before	k__Bacteria;p__Verrucomicrobia;c__[Methylacidiphilae];o__S-BQ2-57;f__	0
Before	k__Bacteria;p__Verrucomicrobia;c__[Pedosphaerae];o__;f__	0.000363158
Before	k__Bacteria;p__Verrucomicrobia;c__[Pedosphaerae];o__Arctic97B-4;f__	0.000873684
Before	k__Bacteria;p__Verrucomicrobia;c__[Pedosphaerae];o__[Pedosphaerales];f__	1.57894736842105e-05
Before	k__Bacteria;p__Verrucomicrobia;c__[Pedosphaerae];o__[Pedosphaerales];f__Ellin515	0
Before	k__Bacteria;p__Verrucomicrobia;c__[Pedosphaerae];o__[Pedosphaerales];f__Ellin517	0
Before	k__Bacteria;p__Verrucomicrobia;c__[Pedosphaerae];o__[Pedosphaerales];f__R4-41B	0
Before	k__Bacteria;p__Verrucomicrobia;c__[Pedosphaerae];o__[Pedosphaerales];f__[Pedosphaeraceae]	0
Before	k__Bacteria;p__Verrucomicrobia;c__[Pedosphaerae];o__[Pedosphaerales];f__auto67_4W	5.26315789473684e-06
Before	k__Bacteria;p__Verrucomicrobia;c__[Spartobacteria];o__[Chthoniobacterales];f__[Chthoniobacteraceae]	1.57894736842105e-05
Before	k__Bacteria;p__WPS-2;c__;o__;f__	1.57894736842105e-05
Before	k__Bacteria;p__WS3;c__PRR-12;o__;f__	4.73684210526316e-05
Before	k__Bacteria;p__WS3;c__PRR-12;o__GN03;f__	1.05263157894737e-05
Before	k__Bacteria;p__WS3;c__PRR-12;o__GN03;f__KSB4	1.57894736842105e-05
Before	k__Bacteria;p__WS3;c__PRR-12;o__LD1-PA13;f__	0
Before	k__Bacteria;p__WS3;c__PRR-12;o__Sediment-1;f__	2.63157894736842e-05
Before	k__Bacteria;p__WS3;c__PRR-12;o__Sediment-1;f__CV106	1e-04
Before	k__Bacteria;p__WS3;c__PRR-12;o__Sediment-1;f__PRR-10	0
Before	k__Bacteria;p__WS3;c__PRR-12;o__wb1_H11;f__	6.84210526315789e-05
Before	k__Bacteria;p__WS5;c__;o__;f__	0
Before	k__Bacteria;p__ZB3;c__BS119;o__;f__	6.31578947368421e-05
Before	k__Bacteria;p__[Caldithrix];c__KSB1;o__Ucn15732;f__	1.05263157894737e-05
Before	k__Bacteria;p__[Thermi];c__Deinococci;o__Deinococcales;f__Deinococcaceae	6.84210526315789e-05
Before	k__Bacteria;p__[Thermi];c__Deinococci;o__Deinococcales;f__Trueperaceae	1.57894736842105e-05
Before	k__Bacteria;p__[Thermi];c__Deinococci;o__Thermales;f__Thermaceae	7.89473684210526e-05
During	k__Archaea;p__Crenarchaeota;c__AAG;o__;f__	4e-06
During	k__Archaea;p__Crenarchaeota;c__MBGA;o__NRP-J;f__	1.2e-05
During	k__Archaea;p__Crenarchaeota;c__MBGB;o__;f__	2.4e-05
During	k__Archaea;p__Crenarchaeota;c__MCG;o__;f__	8e-06
During	k__Archaea;p__Crenarchaeota;c__MCG;o__B10;f__	0.000108
During	k__Archaea;p__Crenarchaeota;c__MCG;o__pGrfC26;f__	0.000124
During	k__Archaea;p__Crenarchaeota;c__Thaumarchaeota;o__Cenarchaeales;f__Cenarchaeaceae	0.002852
During	k__Archaea;p__Crenarchaeota;c__Thaumarchaeota;o__Cenarchaeales;f__SAGMA-X	0.000208
During	k__Archaea;p__Euryarchaeota;c__Halobacteria;o__Halobacteriales;f__Halobacteriaceae	1.6e-05
During	k__Archaea;p__Euryarchaeota;c__Methanobacteria;o__Methanobacteriales;f__Methanobacteriaceae	4e-06
During	k__Archaea;p__Euryarchaeota;c__Thermoplasmata;o__E2;f__	4e-06
During	k__Archaea;p__Euryarchaeota;c__Thermoplasmata;o__E2;f__DHVEG-1	0.00018
During	k__Archaea;p__Euryarchaeota;c__Thermoplasmata;o__E2;f__Marine group II	0.004684
During	k__Archaea;p__Euryarchaeota;c__Thermoplasmata;o__E2;f__Marine group III	0.000724
During	k__Archaea;p__Euryarchaeota;c__Thermoplasmata;o__E2;f__TMEG	0
During	k__Archaea;p__Euryarchaeota;c__Thermoplasmata;o__E2;f__[Methanomassiliicoccaceae]	8e-06
During	k__Archaea;p__[Parvarchaeota];c__[Micrarchaea];o__[Micrarchaeles];f__	8e-06
During	k__Archaea;p__[Parvarchaeota];c__[Parvarchaea];o__WCHD3-30;f__	0
During	k__Bacteria;p__;c__;o__;f__	8e-06
During	k__Bacteria;p__AD3;c__ABS-6;o__;f__	1.2e-05
During	k__Bacteria;p__Acidobacteria;c__;o__;f__	0.000136
During	k__Bacteria;p__Acidobacteria;c__AT-s2-57;o__;f__	1e-04
During	k__Bacteria;p__Acidobacteria;c__AT-s54;o__;f__	0.000116
During	k__Bacteria;p__Acidobacteria;c__Acidobacteria-5;o__;f__	9.6e-05
During	k__Bacteria;p__Acidobacteria;c__Acidobacteria-6;o__BPC015;f__	0.000504
During	k__Bacteria;p__Acidobacteria;c__Acidobacteria-6;o__CCU21;f__	0.000144
During	k__Bacteria;p__Acidobacteria;c__Acidobacteria-6;o__iii1-15;f__	0.001704
During	k__Bacteria;p__Acidobacteria;c__Acidobacteria-6;o__iii1-15;f__RB40	0.000124
During	k__Bacteria;p__Acidobacteria;c__Acidobacteria-6;o__iii1-15;f__mb2424	1.2e-05
During	k__Bacteria;p__Acidobacteria;c__Acidobacteriia;o__Acidobacteriales;f__Acidobacteriaceae	0.000608
During	k__Bacteria;p__Acidobacteria;c__Acidobacteriia;o__Acidobacteriales;f__Koribacteraceae	0.001392
During	k__Bacteria;p__Acidobacteria;c__BPC102;o__;f__	4e-06
During	k__Bacteria;p__Acidobacteria;c__BPC102;o__B110;f__	0.000112
During	k__Bacteria;p__Acidobacteria;c__BPC102;o__MVS-40;f__	5.6e-05
During	k__Bacteria;p__Acidobacteria;c__DA052;o__Ellin6513;f__	0.000744
During	k__Bacteria;p__Acidobacteria;c__Holophagae;o__Holophagales;f__	2e-05
During	k__Bacteria;p__Acidobacteria;c__Holophagae;o__Holophagales;f__Holophagaceae	7.2e-05
During	k__Bacteria;p__Acidobacteria;c__OS-K;o__;f__	6e-05
During	k__Bacteria;p__Acidobacteria;c__PAUC37f;o__;f__	6.8e-05
During	k__Bacteria;p__Acidobacteria;c__RB25;o__;f__	0.000308
During	k__Bacteria;p__Acidobacteria;c__Solibacteres;o__Solibacterales;f__	0.000744
During	k__Bacteria;p__Acidobacteria;c__Solibacteres;o__Solibacterales;f__AKIW659	4e-06
During	k__Bacteria;p__Acidobacteria;c__Solibacteres;o__Solibacterales;f__PAUC26f	9.2e-05
During	k__Bacteria;p__Acidobacteria;c__Solibacteres;o__Solibacterales;f__PK34	1.6e-05
During	k__Bacteria;p__Acidobacteria;c__Solibacteres;o__Solibacterales;f__Solibacteraceae	0.00026
During	k__Bacteria;p__Acidobacteria;c__Solibacteres;o__Solibacterales;f__[Bryobacteraceae]	3.2e-05
During	k__Bacteria;p__Acidobacteria;c__Sva0725;o__Sva0725;f__	0.001328
During	k__Bacteria;p__Acidobacteria;c__TM1;o__;f__	0.000144
During	k__Bacteria;p__Acidobacteria;c__[Chloracidobacteria];o__11-24;f__	0.00012
During	k__Bacteria;p__Acidobacteria;c__[Chloracidobacteria];o__DS-100;f__	4e-05
During	k__Bacteria;p__Acidobacteria;c__[Chloracidobacteria];o__PK29;f__	0.000204
During	k__Bacteria;p__Acidobacteria;c__[Chloracidobacteria];o__RB41;f__	0.00022
During	k__Bacteria;p__Acidobacteria;c__[Chloracidobacteria];o__RB41;f__Ellin6075	0.001384
During	k__Bacteria;p__Acidobacteria;c__[Chloracidobacteria];o__[Chloracidobacterales];f__[Chloracidobacteraceae]	8e-06
During	k__Bacteria;p__Acidobacteria;c__iii1-8;o__32-20;f__	0.000204
During	k__Bacteria;p__Acidobacteria;c__iii1-8;o__DS-18;f__	2.8e-05
During	k__Bacteria;p__Acidobacteria;c__iii1-8;o__SJA-36;f__	6e-05
During	k__Bacteria;p__Actinobacteria;c__Acidimicrobiia;o__Acidimicrobiales;f__	0.0012
During	k__Bacteria;p__Actinobacteria;c__Acidimicrobiia;o__Acidimicrobiales;f__C111	0.000132
During	k__Bacteria;p__Actinobacteria;c__Acidimicrobiia;o__Acidimicrobiales;f__EB1017	4.8e-05
During	k__Bacteria;p__Actinobacteria;c__Acidimicrobiia;o__Acidimicrobiales;f__Iamiaceae	4e-06
During	k__Bacteria;p__Actinobacteria;c__Acidimicrobiia;o__Acidimicrobiales;f__JdFBGBact	2e-05
During	k__Bacteria;p__Actinobacteria;c__Acidimicrobiia;o__Acidimicrobiales;f__Microthrixaceae	0
During	k__Bacteria;p__Actinobacteria;c__Acidimicrobiia;o__Acidimicrobiales;f__OCS155	0.010232
During	k__Bacteria;p__Actinobacteria;c__Acidimicrobiia;o__Acidimicrobiales;f__SC3-41	2e-05
During	k__Bacteria;p__Actinobacteria;c__Acidimicrobiia;o__Acidimicrobiales;f__TK06	0.000176
During	k__Bacteria;p__Actinobacteria;c__Acidimicrobiia;o__Acidimicrobiales;f__ZA3409c	2.4e-05
During	k__Bacteria;p__Actinobacteria;c__Acidimicrobiia;o__Acidimicrobiales;f__koll13	0.000692
During	k__Bacteria;p__Actinobacteria;c__Acidimicrobiia;o__Acidimicrobiales;f__ntu14	9.2e-05
During	k__Bacteria;p__Actinobacteria;c__Acidimicrobiia;o__Acidimicrobiales;f__wb1_P06	0.00094
During	k__Bacteria;p__Actinobacteria;c__Actinobacteria;o__;f__	3.6e-05
During	k__Bacteria;p__Actinobacteria;c__Actinobacteria;o__Actinomycetales;f__	0.000208
During	k__Bacteria;p__Actinobacteria;c__Actinobacteria;o__Actinomycetales;f__ACK-M1	2.8e-05
During	k__Bacteria;p__Actinobacteria;c__Actinobacteria;o__Actinomycetales;f__Actinomycetaceae	0.000144
During	k__Bacteria;p__Actinobacteria;c__Actinobacteria;o__Actinomycetales;f__Brevibacteriaceae	0.000232
During	k__Bacteria;p__Actinobacteria;c__Actinobacteria;o__Actinomycetales;f__Cellulomonadaceae	2e-05
During	k__Bacteria;p__Actinobacteria;c__Actinobacteria;o__Actinomycetales;f__Corynebacteriaceae	0.00448
During	k__Bacteria;p__Actinobacteria;c__Actinobacteria;o__Actinomycetales;f__Dermabacteraceae	3.2e-05
During	k__Bacteria;p__Actinobacteria;c__Actinobacteria;o__Actinomycetales;f__Dermacoccaceae	0.00014
During	k__Bacteria;p__Actinobacteria;c__Actinobacteria;o__Actinomycetales;f__Dietziaceae	8.4e-05
During	k__Bacteria;p__Actinobacteria;c__Actinobacteria;o__Actinomycetales;f__Frankiaceae	0
During	k__Bacteria;p__Actinobacteria;c__Actinobacteria;o__Actinomycetales;f__Geodermatophilaceae	1.2e-05
During	k__Bacteria;p__Actinobacteria;c__Actinobacteria;o__Actinomycetales;f__Gordoniaceae	1.2e-05
During	k__Bacteria;p__Actinobacteria;c__Actinobacteria;o__Actinomycetales;f__Intrasporangiaceae	1.2e-05
During	k__Bacteria;p__Actinobacteria;c__Actinobacteria;o__Actinomycetales;f__Kineosporiaceae	8e-06
During	k__Bacteria;p__Actinobacteria;c__Actinobacteria;o__Actinomycetales;f__Microbacteriaceae	0.000228
During	k__Bacteria;p__Actinobacteria;c__Actinobacteria;o__Actinomycetales;f__Micrococcaceae	0.000304
During	k__Bacteria;p__Actinobacteria;c__Actinobacteria;o__Actinomycetales;f__Micromonosporaceae	1.2e-05
During	k__Bacteria;p__Actinobacteria;c__Actinobacteria;o__Actinomycetales;f__Mycobacteriaceae	4.8e-05
During	k__Bacteria;p__Actinobacteria;c__Actinobacteria;o__Actinomycetales;f__Nocardiaceae	4.4e-05
During	k__Bacteria;p__Actinobacteria;c__Actinobacteria;o__Actinomycetales;f__Nocardioidaceae	0.000112
During	k__Bacteria;p__Actinobacteria;c__Actinobacteria;o__Actinomycetales;f__Nocardiopsaceae	1.2e-05
During	k__Bacteria;p__Actinobacteria;c__Actinobacteria;o__Actinomycetales;f__Promicromonosporaceae	0
During	k__Bacteria;p__Actinobacteria;c__Actinobacteria;o__Actinomycetales;f__Propionibacteriaceae	2e-05
During	k__Bacteria;p__Actinobacteria;c__Actinobacteria;o__Actinomycetales;f__Pseudonocardiaceae	2.4e-05
During	k__Bacteria;p__Actinobacteria;c__Actinobacteria;o__Actinomycetales;f__Streptomycetaceae	4e-06
During	k__Bacteria;p__Actinobacteria;c__Actinobacteria;o__Actinomycetales;f__Tsukamurellaceae	0
During	k__Bacteria;p__Actinobacteria;c__Actinobacteria;o__Actinomycetales;f__Williamsiaceae	4e-06
During	k__Bacteria;p__Actinobacteria;c__Actinobacteria;o__Actinomycetales;f__Yaniellaceae	0
During	k__Bacteria;p__Actinobacteria;c__Actinobacteria;o__Bifidobacteriales;f__Bifidobacteriaceae	4e-06
During	k__Bacteria;p__Actinobacteria;c__Actinobacteria;o__WCHB1-81;f__At425_EubF1	3.6e-05
During	k__Bacteria;p__Actinobacteria;c__Coriobacteriia;o__Coriobacteriales;f__Coriobacteriaceae	8e-06
During	k__Bacteria;p__Actinobacteria;c__MB-A2-108;o__0319-7L14;f__	4e-05
During	k__Bacteria;p__Actinobacteria;c__Nitriliruptoria;o__Nitriliruptorales;f__Nitriliruptoraceae	4e-06
During	k__Bacteria;p__Actinobacteria;c__OPB41;o__;f__	3.2e-05
During	k__Bacteria;p__Actinobacteria;c__Rubrobacteria;o__Rubrobacterales;f__Rubrobacteraceae	8e-06
During	k__Bacteria;p__Actinobacteria;c__Thermoleophilia;o__Gaiellales;f__	8e-06
During	k__Bacteria;p__Actinobacteria;c__Thermoleophilia;o__Gaiellales;f__Gaiellaceae	8.8e-05
During	k__Bacteria;p__Actinobacteria;c__Thermoleophilia;o__Solirubrobacterales;f__	0.000112
During	k__Bacteria;p__Actinobacteria;c__Thermoleophilia;o__Solirubrobacterales;f__Conexibacteraceae	2.4e-05
During	k__Bacteria;p__Actinobacteria;c__Thermoleophilia;o__Solirubrobacterales;f__Patulibacteraceae	2e-05
During	k__Bacteria;p__Actinobacteria;c__Thermoleophilia;o__Solirubrobacterales;f__Solirubrobacteraceae	2e-05
During	k__Bacteria;p__AncK6;c__;o__;f__	0
During	k__Bacteria;p__Armatimonadetes;c__0319-6E2;o__;f__	1.6e-05
During	k__Bacteria;p__Armatimonadetes;c__Armatimonadia;o__Armatimonadales;f__Armatimonadaceae	7.6e-05
During	k__Bacteria;p__Armatimonadetes;c__Armatimonadia;o__FW68;f__	3.2e-05
During	k__Bacteria;p__Armatimonadetes;c__Chthonomonadetes;o__Chthonomonadales;f__Chthonomonadaceae	2.4e-05
During	k__Bacteria;p__Armatimonadetes;c__Chthonomonadetes;o__SJA-22;f__	2e-05
During	k__Bacteria;p__Armatimonadetes;c__SJA-176;o__GAB-B06;f__	4e-06
During	k__Bacteria;p__Armatimonadetes;c__SJA-176;o__RB046;f__	1.2e-05
During	k__Bacteria;p__Armatimonadetes;c__[Fimbriimonadia];o__;f__	4e-06
During	k__Bacteria;p__Armatimonadetes;c__[Fimbriimonadia];o__[Fimbriimonadales];f__	8e-06
During	k__Bacteria;p__Armatimonadetes;c__[Fimbriimonadia];o__[Fimbriimonadales];f__[Fimbriimonadaceae]	0.000236
During	k__Bacteria;p__BRC1;c__PRR-11;o__;f__	2e-05
During	k__Bacteria;p__Bacteroidetes;c__;o__;f__	4e-06
During	k__Bacteria;p__Bacteroidetes;c__BME43;o__;f__	0.000508
During	k__Bacteria;p__Bacteroidetes;c__Bacteroidia;o__Bacteroidales;f__	0.001688
During	k__Bacteria;p__Bacteroidetes;c__Bacteroidia;o__Bacteroidales;f__Bacteroidaceae	0.000196
During	k__Bacteria;p__Bacteroidetes;c__Bacteroidia;o__Bacteroidales;f__GZKB119	4e-06
During	k__Bacteria;p__Bacteroidetes;c__Bacteroidia;o__Bacteroidales;f__Marinilabiaceae	0.000152
During	k__Bacteria;p__Bacteroidetes;c__Bacteroidia;o__Bacteroidales;f__Porphyromonadaceae	0.000308
During	k__Bacteria;p__Bacteroidetes;c__Bacteroidia;o__Bacteroidales;f__Prevotellaceae	0.00036
During	k__Bacteria;p__Bacteroidetes;c__Bacteroidia;o__Bacteroidales;f__Rikenellaceae	0
During	k__Bacteria;p__Bacteroidetes;c__Bacteroidia;o__Bacteroidales;f__S24-7	0
During	k__Bacteria;p__Bacteroidetes;c__Bacteroidia;o__Bacteroidales;f__SB-1	0.000208
During	k__Bacteria;p__Bacteroidetes;c__Bacteroidia;o__Bacteroidales;f__VC21_Bac22	1.2e-05
During	k__Bacteria;p__Bacteroidetes;c__Bacteroidia;o__Bacteroidales;f__[Paraprevotellaceae]	9.6e-05
During	k__Bacteria;p__Bacteroidetes;c__Cytophagia;o__Cytophagales;f__	8e-06
During	k__Bacteria;p__Bacteroidetes;c__Cytophagia;o__Cytophagales;f__Cyclobacteriaceae	5.6e-05
During	k__Bacteria;p__Bacteroidetes;c__Cytophagia;o__Cytophagales;f__Cytophagaceae	0.00116
During	k__Bacteria;p__Bacteroidetes;c__Cytophagia;o__Cytophagales;f__Flammeovirgaceae	0.005748
During	k__Bacteria;p__Bacteroidetes;c__Cytophagia;o__Cytophagales;f__[Amoebophilaceae]	0.000296
During	k__Bacteria;p__Bacteroidetes;c__Flavobacteriia;o__Flavobacteriales;f__	0.00302
During	k__Bacteria;p__Bacteroidetes;c__Flavobacteriia;o__Flavobacteriales;f__Cryomorphaceae	0.007156
During	k__Bacteria;p__Bacteroidetes;c__Flavobacteriia;o__Flavobacteriales;f__Flavobacteriaceae	0.031368
During	k__Bacteria;p__Bacteroidetes;c__Flavobacteriia;o__Flavobacteriales;f__NS9	0.001204
During	k__Bacteria;p__Bacteroidetes;c__Flavobacteriia;o__Flavobacteriales;f__[Weeksellaceae]	0.000712
During	k__Bacteria;p__Bacteroidetes;c__Sphingobacteriia;o__Sphingobacteriales;f__	0.000196
During	k__Bacteria;p__Bacteroidetes;c__Sphingobacteriia;o__Sphingobacteriales;f__NS11-12	9.2e-05
During	k__Bacteria;p__Bacteroidetes;c__Sphingobacteriia;o__Sphingobacteriales;f__Sphingobacteriaceae	0.000732
During	k__Bacteria;p__Bacteroidetes;c__[Rhodothermi];o__[Rhodothermales];f__Rhodothermaceae	0.00054
During	k__Bacteria;p__Bacteroidetes;c__[Rhodothermi];o__[Rhodothermales];f__[Balneolaceae]	5.2e-05
During	k__Bacteria;p__Bacteroidetes;c__[Saprospirae];o__[Saprospirales];f__	0.00042
During	k__Bacteria;p__Bacteroidetes;c__[Saprospirae];o__[Saprospirales];f__Chitinophagaceae	0.001916
During	k__Bacteria;p__Bacteroidetes;c__[Saprospirae];o__[Saprospirales];f__Saprospiraceae	0.007084
During	k__Bacteria;p__Caldithrix;c__Caldithrixae;o__Caldithrixales;f__	8e-06
During	k__Bacteria;p__Caldithrix;c__Caldithrixae;o__Caldithrixales;f__BA059	6.4e-05
During	k__Bacteria;p__Caldithrix;c__Caldithrixae;o__Caldithrixales;f__Caldithrixaceae	0.00014
During	k__Bacteria;p__Chlamydiae;c__Chlamydiia;o__Chlamydiales;f__	7.2e-05
During	k__Bacteria;p__Chlamydiae;c__Chlamydiia;o__Chlamydiales;f__Rhabdochlamydiaceae	4e-06
During	k__Bacteria;p__Chlamydiae;c__Chlamydiia;o__Chlamydiales;f__Simkaniaceae	2e-05
During	k__Bacteria;p__Chlorobi;c__;o__;f__	8e-06
During	k__Bacteria;p__Chlorobi;c__BSV26;o__A89;f__	5.6e-05
During	k__Bacteria;p__Chlorobi;c__BSV26;o__C20;f__	4e-06
During	k__Bacteria;p__Chlorobi;c__BSV26;o__PK329;f__	4e-05
During	k__Bacteria;p__Chlorobi;c__BSV26;o__VC38;f__	8e-06
During	k__Bacteria;p__Chlorobi;c__Ignavibacteria;o__Ignavibacteriales;f__Ignavibacteriaceae	2e-05
During	k__Bacteria;p__Chlorobi;c__Ignavibacteria;o__Ignavibacteriales;f__[Melioribacteraceae]	4e-06
During	k__Bacteria;p__Chlorobi;c__Ignavibacteria;o__Ignavibacteriales;f__lheB3-7	8e-06
During	k__Bacteria;p__Chlorobi;c__OPB56;o__;f__	2e-05
During	k__Bacteria;p__Chlorobi;c__SJA-28;o__;f__	0.000128
During	k__Bacteria;p__Chloroflexi;c__Anaerolineae;o__;f__	1.2e-05
During	k__Bacteria;p__Chloroflexi;c__Anaerolineae;o__A31;f__	6.8e-05
During	k__Bacteria;p__Chloroflexi;c__Anaerolineae;o__A31;f__S47	6.4e-05
During	k__Bacteria;p__Chloroflexi;c__Anaerolineae;o__Anaerolineales;f__Anaerolinaceae	0.000156
During	k__Bacteria;p__Chloroflexi;c__Anaerolineae;o__Caldilineales;f__Caldilineaceae	2.4e-05
During	k__Bacteria;p__Chloroflexi;c__Anaerolineae;o__DRC31;f__	4.8e-05
During	k__Bacteria;p__Chloroflexi;c__Anaerolineae;o__GCA004;f__	0.00046
During	k__Bacteria;p__Chloroflexi;c__Anaerolineae;o__H39;f__	2.4e-05
During	k__Bacteria;p__Chloroflexi;c__Anaerolineae;o__MSB-1E9;f__	8e-06
During	k__Bacteria;p__Chloroflexi;c__Anaerolineae;o__OPB11;f__	1.2e-05
During	k__Bacteria;p__Chloroflexi;c__Anaerolineae;o__S0208;f__	4e-05
During	k__Bacteria;p__Chloroflexi;c__Anaerolineae;o__SB-34;f__	0.00016
During	k__Bacteria;p__Chloroflexi;c__Anaerolineae;o__SBR1031;f__A4b	0.000128
During	k__Bacteria;p__Chloroflexi;c__Anaerolineae;o__SBR1031;f__SJA-101	2e-05
During	k__Bacteria;p__Chloroflexi;c__Anaerolineae;o__SBR1031;f__oc28	8e-06
During	k__Bacteria;p__Chloroflexi;c__Anaerolineae;o__SHA-20;f__	4e-06
During	k__Bacteria;p__Chloroflexi;c__Anaerolineae;o__WCHB1-50;f__	1e-04
During	k__Bacteria;p__Chloroflexi;c__Anaerolineae;o__envOPS12;f__	6.8e-05
During	k__Bacteria;p__Chloroflexi;c__Anaerolineae;o__pLW-97;f__	8e-06
During	k__Bacteria;p__Chloroflexi;c__C0119;o__;f__	2.4e-05
During	k__Bacteria;p__Chloroflexi;c__Chloroflexi;o__AKIW781;f__	0
During	k__Bacteria;p__Chloroflexi;c__Chloroflexi;o__Chloroflexales;f__Oscillochloridaceae	4e-06
During	k__Bacteria;p__Chloroflexi;c__Dehalococcoidetes;o__Dehalococcoidales;f__	4e-06
During	k__Bacteria;p__Chloroflexi;c__Dehalococcoidetes;o__Dehalococcoidales;f__Dehalococcoidaceae	6.8e-05
During	k__Bacteria;p__Chloroflexi;c__Dehalococcoidetes;o__FS117-23B-02;f__	4e-06
During	k__Bacteria;p__Chloroflexi;c__Dehalococcoidetes;o__GIF9;f__	2e-05
During	k__Bacteria;p__Chloroflexi;c__Ellin6529;o__;f__	0.000188
During	k__Bacteria;p__Chloroflexi;c__Ktedonobacteria;o__JG30-KF-AS9;f__	4e-06
During	k__Bacteria;p__Chloroflexi;c__Ktedonobacteria;o__Thermogemmatisporales;f__Thermogemmatisporaceae	6.4e-05
During	k__Bacteria;p__Chloroflexi;c__S085;o__;f__	4.8e-05
During	k__Bacteria;p__Chloroflexi;c__SAR202;o__;f__	0.002148
During	k__Bacteria;p__Chloroflexi;c__TK10;o__AKYG885;f__Dolo_23	8e-06
During	k__Bacteria;p__Chloroflexi;c__TK10;o__B07_WMSP1;f__	1.2e-05
During	k__Bacteria;p__Chloroflexi;c__TK17;o__;f__	2.4e-05
During	k__Bacteria;p__Chloroflexi;c__TK17;o__TK18;f__	0
During	k__Bacteria;p__Chloroflexi;c__TK17;o__mle1-48;f__	0
During	k__Bacteria;p__Chloroflexi;c__Thermomicrobia;o__JG30-KF-CM45;f__	4e-06
During	k__Bacteria;p__Cyanobacteria;c__4C0d-2;o__MLE1-12;f__	0.00014
During	k__Bacteria;p__Cyanobacteria;c__4C0d-2;o__SM1D11;f__	6e-05
During	k__Bacteria;p__Cyanobacteria;c__4C0d-2;o__YS2;f__	4e-06
During	k__Bacteria;p__Cyanobacteria;c__;o__;f__	2.4e-05
During	k__Bacteria;p__Cyanobacteria;c__Gloeobacterophycideae;o__Gloeobacterales;f__Gloeobacteraceae	1.6e-05
During	k__Bacteria;p__Cyanobacteria;c__ML635J-21;o__;f__	8e-06
During	k__Bacteria;p__Cyanobacteria;c__Nostocophycideae;o__Nostocales;f__Nostocaceae	8e-06
During	k__Bacteria;p__Cyanobacteria;c__Nostocophycideae;o__Nostocales;f__Scytonemataceae	4e-06
During	k__Bacteria;p__Cyanobacteria;c__Nostocophycideae;o__Stigonematales;f__Rivulariaceae	2e-05
During	k__Bacteria;p__Cyanobacteria;c__Oscillatoriophycideae;o__Chroococcales;f__	4e-06
During	k__Bacteria;p__Cyanobacteria;c__Oscillatoriophycideae;o__Chroococcales;f__Cyanobacteriaceae	5.6e-05
During	k__Bacteria;p__Cyanobacteria;c__Oscillatoriophycideae;o__Chroococcales;f__Prochloraceae	0
During	k__Bacteria;p__Cyanobacteria;c__Oscillatoriophycideae;o__Chroococcales;f__Xenococcaceae	1.6e-05
During	k__Bacteria;p__Cyanobacteria;c__Oscillatoriophycideae;o__Oscillatoriales;f__Phormidiaceae	2.8e-05
During	k__Bacteria;p__Cyanobacteria;c__Synechococcophycideae;o__Pseudanabaenales;f__	8e-06
During	k__Bacteria;p__Cyanobacteria;c__Synechococcophycideae;o__Pseudanabaenales;f__Pseudanabaenaceae	0.000128
During	k__Bacteria;p__Cyanobacteria;c__Synechococcophycideae;o__Synechococcales;f__Acaryochloridaceae	4e-06
During	k__Bacteria;p__Cyanobacteria;c__Synechococcophycideae;o__Synechococcales;f__Synechococcaceae	0.004916
During	k__Bacteria;p__Elusimicrobia;c__Elusimicrobia;o__Elusimicrobiales;f__	2e-05
During	k__Bacteria;p__Elusimicrobia;c__Elusimicrobia;o__FAC88;f__	7.6e-05
During	k__Bacteria;p__Elusimicrobia;c__Elusimicrobia;o__IIb;f__	5.2e-05
During	k__Bacteria;p__Elusimicrobia;c__Endomicrobia;o__;f__	1.6e-05
During	k__Bacteria;p__FBP;c__;o__;f__	4e-06
During	k__Bacteria;p__FCPU426;c__;o__;f__	8e-06
During	k__Bacteria;p__Fibrobacteres;c__Fibrobacteria;o__Ucp1540;f__	1.6e-05
During	k__Bacteria;p__Fibrobacteres;c__TG3;o__TG3-2;f__	8e-06
During	k__Bacteria;p__Firmicutes;c__Bacilli;o__Bacillales;f__	9.6e-05
During	k__Bacteria;p__Firmicutes;c__Bacilli;o__Bacillales;f__Alicyclobacillaceae	4e-06
During	k__Bacteria;p__Firmicutes;c__Bacilli;o__Bacillales;f__Bacillaceae	0.000208
During	k__Bacteria;p__Firmicutes;c__Bacilli;o__Bacillales;f__Listeriaceae	1.6e-05
During	k__Bacteria;p__Firmicutes;c__Bacilli;o__Bacillales;f__Paenibacillaceae	8e-06
During	k__Bacteria;p__Firmicutes;c__Bacilli;o__Bacillales;f__Planococcaceae	3.2e-05
During	k__Bacteria;p__Firmicutes;c__Bacilli;o__Bacillales;f__Staphylococcaceae	0.004424
During	k__Bacteria;p__Firmicutes;c__Bacilli;o__Bacillales;f__[Exiguobacteraceae]	1.2e-05
During	k__Bacteria;p__Firmicutes;c__Bacilli;o__Gemellales;f__Gemellaceae	0.000292
During	k__Bacteria;p__Firmicutes;c__Bacilli;o__Lactobacillales;f__	0
During	k__Bacteria;p__Firmicutes;c__Bacilli;o__Lactobacillales;f__Aerococcaceae	0.000152
During	k__Bacteria;p__Firmicutes;c__Bacilli;o__Lactobacillales;f__Carnobacteriaceae	0.000268
During	k__Bacteria;p__Firmicutes;c__Bacilli;o__Lactobacillales;f__Enterococcaceae	0.000108
During	k__Bacteria;p__Firmicutes;c__Bacilli;o__Lactobacillales;f__Lactobacillaceae	4.8e-05
During	k__Bacteria;p__Firmicutes;c__Bacilli;o__Lactobacillales;f__Leuconostocaceae	2e-05
During	k__Bacteria;p__Firmicutes;c__Bacilli;o__Lactobacillales;f__Streptococcaceae	0.002328
During	k__Bacteria;p__Firmicutes;c__Bacilli;o__Turicibacterales;f__Turicibacteraceae	2.4e-05
During	k__Bacteria;p__Firmicutes;c__Clostridia;o__Clostridiales;f__	6e-05
During	k__Bacteria;p__Firmicutes;c__Clostridia;o__Clostridiales;f__Christensenellaceae	1.6e-05
During	k__Bacteria;p__Firmicutes;c__Clostridia;o__Clostridiales;f__Clostridiaceae	0.000132
During	k__Bacteria;p__Firmicutes;c__Clostridia;o__Clostridiales;f__Gracilibacteraceae	1.2e-05
During	k__Bacteria;p__Firmicutes;c__Clostridia;o__Clostridiales;f__JTB215	8e-06
During	k__Bacteria;p__Firmicutes;c__Clostridia;o__Clostridiales;f__Lachnospiraceae	0.000244
During	k__Bacteria;p__Firmicutes;c__Clostridia;o__Clostridiales;f__Peptococcaceae	2e-05
During	k__Bacteria;p__Firmicutes;c__Clostridia;o__Clostridiales;f__Peptostreptococcaceae	4.8e-05
During	k__Bacteria;p__Firmicutes;c__Clostridia;o__Clostridiales;f__Ruminococcaceae	0.000212
During	k__Bacteria;p__Firmicutes;c__Clostridia;o__Clostridiales;f__Veillonellaceae	0.000392
During	k__Bacteria;p__Firmicutes;c__Clostridia;o__Clostridiales;f__[Acidaminobacteraceae]	0.000256
During	k__Bacteria;p__Firmicutes;c__Clostridia;o__Clostridiales;f__[Mogibacteriaceae]	8e-06
During	k__Bacteria;p__Firmicutes;c__Clostridia;o__Clostridiales;f__[Tissierellaceae]	0.002288
During	k__Bacteria;p__Firmicutes;c__Clostridia;o__OPB54;f__	8e-06
During	k__Bacteria;p__Firmicutes;c__Clostridia;o__Thermoanaerobacterales;f__Caldicellulosiruptoraceae	4e-06
During	k__Bacteria;p__Firmicutes;c__Erysipelotrichi;o__Erysipelotrichales;f__Erysipelotrichaceae	0.000112
During	k__Bacteria;p__Fusobacteria;c__Fusobacteriia;o__Fusobacteriales;f__	2e-05
During	k__Bacteria;p__Fusobacteria;c__Fusobacteriia;o__Fusobacteriales;f__Fusobacteriaceae	0.0019
During	k__Bacteria;p__Fusobacteria;c__Fusobacteriia;o__Fusobacteriales;f__Leptotrichiaceae	0.000108
During	k__Bacteria;p__GAL15;c__;o__;f__	2e-05
During	k__Bacteria;p__GN02;c__3BR-5F;o__;f__	8e-06
During	k__Bacteria;p__GN02;c__;o__;f__	0
During	k__Bacteria;p__GN02;c__BB34;o__;f__	0
During	k__Bacteria;p__GN02;c__BD1-5;o__;f__	1.2e-05
During	k__Bacteria;p__GN02;c__GKS2-174;o__;f__	0
During	k__Bacteria;p__GN02;c__GN07;o__;f__	1.6e-05
During	k__Bacteria;p__GN04;c__;o__;f__	4e-06
During	k__Bacteria;p__GN04;c__GN15;o__;f__	5.6e-05
During	k__Bacteria;p__GOUTA4;c__;o__;f__	4e-06
During	k__Bacteria;p__Gemmatimonadetes;c__Gemm-1;o__;f__	0.000276
During	k__Bacteria;p__Gemmatimonadetes;c__Gemm-2;o__;f__	0.000656
During	k__Bacteria;p__Gemmatimonadetes;c__Gemm-4;o__;f__	0.000136
During	k__Bacteria;p__Gemmatimonadetes;c__Gemm-6;o__;f__	1.6e-05
During	k__Bacteria;p__Gemmatimonadetes;c__Gemmatimonadetes;o__;f__	3.6e-05
During	k__Bacteria;p__Gemmatimonadetes;c__Gemmatimonadetes;o__Gemmatimonadales;f__	3.2e-05
During	k__Bacteria;p__Gemmatimonadetes;c__Gemmatimonadetes;o__Gemmatimonadales;f__Ellin5301	4e-06
During	k__Bacteria;p__Gemmatimonadetes;c__Gemmatimonadetes;o__Gemmatimonadales;f__Gemmatimonadaceae	4.4e-05
During	k__Bacteria;p__Gemmatimonadetes;c__Gemmatimonadetes;o__KD8-87;f__	1.6e-05
During	k__Bacteria;p__KSB3;c__GN06;o__;f__	0
During	k__Bacteria;p__LCP-89;c__SAW1_B44;o__;f__	4e-06
During	k__Bacteria;p__Lentisphaerae;c__[Lentisphaeria];o__Lentisphaerales;f__	4e-05
During	k__Bacteria;p__Lentisphaerae;c__[Lentisphaeria];o__Lentisphaerales;f__Arctic95B-10	5.6e-05
During	k__Bacteria;p__Lentisphaerae;c__[Lentisphaeria];o__Lentisphaerales;f__Lentisphaeraceae	0.001216
During	k__Bacteria;p__Lentisphaerae;c__[Lentisphaeria];o__Victivallales;f__Victivallaceae	5.6e-05
During	k__Bacteria;p__Lentisphaerae;c__[Lentisphaeria];o__Z20;f__	8e-06
During	k__Bacteria;p__NC10;c__12-24;o__;f__	2.4e-05
During	k__Bacteria;p__NC10;c__12-24;o__JH-WHS47;f__	6.4e-05
During	k__Bacteria;p__NC10;c__12-24;o__Methylomirabiliales;f__Methylomirabiliaceae	8e-06
During	k__Bacteria;p__NC10;c__wb1-A12;o__;f__	1.6e-05
During	k__Bacteria;p__NKB19;c__;o__;f__	6.4e-05
During	k__Bacteria;p__NKB19;c__SHAB590;o__;f__	4e-06
During	k__Bacteria;p__NKB19;c__TSBW08;o__;f__	4e-06
During	k__Bacteria;p__Nitrospirae;c__Nitrospira;o__Nitrospirales;f__	3.2e-05
During	k__Bacteria;p__Nitrospirae;c__Nitrospira;o__Nitrospirales;f__0319-6A21	0.000368
During	k__Bacteria;p__Nitrospirae;c__Nitrospira;o__Nitrospirales;f__FW	1e-04
During	k__Bacteria;p__Nitrospirae;c__Nitrospira;o__Nitrospirales;f__Nitrospiraceae	0.000364
During	k__Bacteria;p__Nitrospirae;c__Nitrospira;o__Nitrospirales;f__[Thermodesulfovibrionaceae]	0.00034
During	k__Bacteria;p__OD1;c__;o__;f__	0.000144
During	k__Bacteria;p__OD1;c__SM2F11;o__;f__	1.6e-05
During	k__Bacteria;p__OP11;c__;o__;f__	1.2e-05
During	k__Bacteria;p__OP3;c__BD4-9;o__;f__	4e-06
During	k__Bacteria;p__OP3;c__PBS-25;o__;f__	8.4e-05
During	k__Bacteria;p__OP3;c__koll11;o__;f__	8e-06
During	k__Bacteria;p__OP3;c__koll11;o__GIF10;f__	4e-06
During	k__Bacteria;p__OP3;c__koll11;o__GIF10;f__kpj58rc	8e-06
During	k__Bacteria;p__OP8;c__OP8_1;o__;f__	0
During	k__Bacteria;p__OP8;c__OP8_1;o__HMMVPog-54;f__	2e-05
During	k__Bacteria;p__OP8;c__OP8_1;o__SHA-124;f__	2.8e-05
During	k__Bacteria;p__OP8;c__OP8_2;o__;f__	4e-06
During	k__Bacteria;p__PAUC34f;c__;o__;f__	0.000156
During	k__Bacteria;p__Planctomycetes;c__028H05-P-BN-P5;o__;f__	1.6e-05
During	k__Bacteria;p__Planctomycetes;c__;o__;f__	7.2e-05
During	k__Bacteria;p__Planctomycetes;c__BD7-11;o__;f__	0.000292
During	k__Bacteria;p__Planctomycetes;c__C6;o__MVS-107;f__	6.4e-05
During	k__Bacteria;p__Planctomycetes;c__C6;o__d113;f__	4e-05
During	k__Bacteria;p__Planctomycetes;c__OM190;o__CL500-15;f__	0.000344
During	k__Bacteria;p__Planctomycetes;c__OM190;o__agg27;f__	4e-04
During	k__Bacteria;p__Planctomycetes;c__Phycisphaerae;o__AKAU3564;f__	8e-06
During	k__Bacteria;p__Planctomycetes;c__Phycisphaerae;o__C86;f__	0
During	k__Bacteria;p__Planctomycetes;c__Phycisphaerae;o__CCM11a;f__	0
During	k__Bacteria;p__Planctomycetes;c__Phycisphaerae;o__CPla-3;f__	4.4e-05
During	k__Bacteria;p__Planctomycetes;c__Phycisphaerae;o__MSBL9;f__	0.000104
During	k__Bacteria;p__Planctomycetes;c__Phycisphaerae;o__Phycisphaerales;f__	0.00118
During	k__Bacteria;p__Planctomycetes;c__Phycisphaerae;o__Phycisphaerales;f__Phycisphaeraceae	6e-05
During	k__Bacteria;p__Planctomycetes;c__Phycisphaerae;o__Pla1;f__	3.6e-05
During	k__Bacteria;p__Planctomycetes;c__Phycisphaerae;o__SHA-43;f__	0
During	k__Bacteria;p__Planctomycetes;c__Phycisphaerae;o__WD2101;f__	0.000784
During	k__Bacteria;p__Planctomycetes;c__Phycisphaerae;o__mle1-8;f__	0
During	k__Bacteria;p__Planctomycetes;c__Pla3;o__;f__	0.000324
During	k__Bacteria;p__Planctomycetes;c__Pla4;o__;f__	2.4e-05
During	k__Bacteria;p__Planctomycetes;c__Planctomycetia;o__;f__	0
During	k__Bacteria;p__Planctomycetes;c__Planctomycetia;o__B97;f__	3.2e-05
During	k__Bacteria;p__Planctomycetes;c__Planctomycetia;o__Gemmatales;f__Gemmataceae	0.00292
During	k__Bacteria;p__Planctomycetes;c__Planctomycetia;o__Gemmatales;f__Isosphaeraceae	0.000312
During	k__Bacteria;p__Planctomycetes;c__Planctomycetia;o__Pirellulales;f__Pirellulaceae	0.004712
During	k__Bacteria;p__Planctomycetes;c__Planctomycetia;o__Planctomycetales;f__Planctomycetaceae	0.003416
During	k__Bacteria;p__Planctomycetes;c__[Brocadiae];o__Brocadiales;f__Brocadiaceae	1.2e-05
During	k__Bacteria;p__Planctomycetes;c__vadinHA49;o__;f__	0
During	k__Bacteria;p__Planctomycetes;c__vadinHA49;o__DH61;f__	2e-05
During	k__Bacteria;p__Poribacteria;c__;o__;f__	0
During	k__Bacteria;p__Proteobacteria;c__;o__;f__	0.000156
During	k__Bacteria;p__Proteobacteria;c__Alphaproteobacteria;o__;f__	0.008948
During	k__Bacteria;p__Proteobacteria;c__Alphaproteobacteria;o__BD7-3;f__	0.000252
During	k__Bacteria;p__Proteobacteria;c__Alphaproteobacteria;o__Caulobacterales;f__Caulobacteraceae	0.000676
During	k__Bacteria;p__Proteobacteria;c__Alphaproteobacteria;o__Ellin329;f__	0.000348
During	k__Bacteria;p__Proteobacteria;c__Alphaproteobacteria;o__Kiloniellales;f__	0.0082
During	k__Bacteria;p__Proteobacteria;c__Alphaproteobacteria;o__Kiloniellales;f__Kiloniellaceae	0.000316
During	k__Bacteria;p__Proteobacteria;c__Alphaproteobacteria;o__Kordiimonadales;f__	9.6e-05
During	k__Bacteria;p__Proteobacteria;c__Alphaproteobacteria;o__Kordiimonadales;f__Kordiimonadaceae	0.00014
During	k__Bacteria;p__Proteobacteria;c__Alphaproteobacteria;o__Rhizobiales;f__	0.000908
During	k__Bacteria;p__Proteobacteria;c__Alphaproteobacteria;o__Rhizobiales;f__Aurantimonadaceae	4e-06
During	k__Bacteria;p__Proteobacteria;c__Alphaproteobacteria;o__Rhizobiales;f__Bartonellaceae	4e-06
During	k__Bacteria;p__Proteobacteria;c__Alphaproteobacteria;o__Rhizobiales;f__Beijerinckiaceae	3.6e-05
During	k__Bacteria;p__Proteobacteria;c__Alphaproteobacteria;o__Rhizobiales;f__Bradyrhizobiaceae	3e-04
During	k__Bacteria;p__Proteobacteria;c__Alphaproteobacteria;o__Rhizobiales;f__Brucellaceae	6.8e-05
During	k__Bacteria;p__Proteobacteria;c__Alphaproteobacteria;o__Rhizobiales;f__Cohaesibacteraceae	0.000136
During	k__Bacteria;p__Proteobacteria;c__Alphaproteobacteria;o__Rhizobiales;f__Hyphomicrobiaceae	0.002928
During	k__Bacteria;p__Proteobacteria;c__Alphaproteobacteria;o__Rhizobiales;f__Methylobacteriaceae	0.000216
During	k__Bacteria;p__Proteobacteria;c__Alphaproteobacteria;o__Rhizobiales;f__Methylocystaceae	0.000296
During	k__Bacteria;p__Proteobacteria;c__Alphaproteobacteria;o__Rhizobiales;f__Phyllobacteriaceae	0.001068
During	k__Bacteria;p__Proteobacteria;c__Alphaproteobacteria;o__Rhizobiales;f__Rhizobiaceae	0.000508
During	k__Bacteria;p__Proteobacteria;c__Alphaproteobacteria;o__Rhizobiales;f__Rhodobiaceae	1.6e-05
During	k__Bacteria;p__Proteobacteria;c__Alphaproteobacteria;o__Rhizobiales;f__Xanthobacteraceae	8e-05
During	k__Bacteria;p__Proteobacteria;c__Alphaproteobacteria;o__Rhodobacterales;f__Hyphomonadaceae	0.00138
During	k__Bacteria;p__Proteobacteria;c__Alphaproteobacteria;o__Rhodobacterales;f__Rhodobacteraceae	0.01892
During	k__Bacteria;p__Proteobacteria;c__Alphaproteobacteria;o__Rhodospirillales;f__	6.8e-05
During	k__Bacteria;p__Proteobacteria;c__Alphaproteobacteria;o__Rhodospirillales;f__Acetobacteraceae	0.001096
During	k__Bacteria;p__Proteobacteria;c__Alphaproteobacteria;o__Rhodospirillales;f__Rhodospirillaceae	0.002664
During	k__Bacteria;p__Proteobacteria;c__Alphaproteobacteria;o__Rickettsiales;f__	0.002636
During	k__Bacteria;p__Proteobacteria;c__Alphaproteobacteria;o__Rickettsiales;f__AEGEAN_112	5e-04
During	k__Bacteria;p__Proteobacteria;c__Alphaproteobacteria;o__Rickettsiales;f__Pelagibacteraceae	0.023984
During	k__Bacteria;p__Proteobacteria;c__Alphaproteobacteria;o__Rickettsiales;f__Rickettsiaceae	8e-05
During	k__Bacteria;p__Proteobacteria;c__Alphaproteobacteria;o__Sphingomonadales;f__	0.00018
During	k__Bacteria;p__Proteobacteria;c__Alphaproteobacteria;o__Sphingomonadales;f__Erythrobacteraceae	0.000964
During	k__Bacteria;p__Proteobacteria;c__Alphaproteobacteria;o__Sphingomonadales;f__Sphingomonadaceae	0.002024
During	k__Bacteria;p__Proteobacteria;c__Betaproteobacteria;o__;f__	0.001888
During	k__Bacteria;p__Proteobacteria;c__Betaproteobacteria;o__A21b;f__EB1003	0.000224
During	k__Bacteria;p__Proteobacteria;c__Betaproteobacteria;o__A21b;f__UD5	1.2e-05
During	k__Bacteria;p__Proteobacteria;c__Betaproteobacteria;o__Burkholderiales;f__	0.000288
During	k__Bacteria;p__Proteobacteria;c__Betaproteobacteria;o__Burkholderiales;f__Alcaligenaceae	0.000144
During	k__Bacteria;p__Proteobacteria;c__Betaproteobacteria;o__Burkholderiales;f__Burkholderiaceae	0.000356
During	k__Bacteria;p__Proteobacteria;c__Betaproteobacteria;o__Burkholderiales;f__Comamonadaceae	0.001924
During	k__Bacteria;p__Proteobacteria;c__Betaproteobacteria;o__Burkholderiales;f__Oxalobacteraceae	0.000564
During	k__Bacteria;p__Proteobacteria;c__Betaproteobacteria;o__EC94;f__	2e-05
During	k__Bacteria;p__Proteobacteria;c__Betaproteobacteria;o__Ellin6067;f__	0.000412
During	k__Bacteria;p__Proteobacteria;c__Betaproteobacteria;o__Gallionellales;f__Gallionellaceae	1e-04
During	k__Bacteria;p__Proteobacteria;c__Betaproteobacteria;o__Hydrogenophilales;f__Hydrogenophilaceae	4e-06
During	k__Bacteria;p__Proteobacteria;c__Betaproteobacteria;o__IS-44;f__	8.8e-05
During	k__Bacteria;p__Proteobacteria;c__Betaproteobacteria;o__MKC10;f__	4e-06
During	k__Bacteria;p__Proteobacteria;c__Betaproteobacteria;o__MND1;f__	0.000304
During	k__Bacteria;p__Proteobacteria;c__Betaproteobacteria;o__MWH-UniP1;f__	1.2e-05
During	k__Bacteria;p__Proteobacteria;c__Betaproteobacteria;o__Methylophilales;f__	8.8e-05
During	k__Bacteria;p__Proteobacteria;c__Betaproteobacteria;o__Methylophilales;f__Methylophilaceae	8.8e-05
During	k__Bacteria;p__Proteobacteria;c__Betaproteobacteria;o__Neisseriales;f__Neisseriaceae	0.001316
During	k__Bacteria;p__Proteobacteria;c__Betaproteobacteria;o__Nitrosomonadales;f__	3.6e-05
During	k__Bacteria;p__Proteobacteria;c__Betaproteobacteria;o__Nitrosomonadales;f__Nitrosomonadaceae	1.6e-05
During	k__Bacteria;p__Proteobacteria;c__Betaproteobacteria;o__Rhodocyclales;f__Rhodocyclaceae	0.001024
During	k__Bacteria;p__Proteobacteria;c__Betaproteobacteria;o__SBla14;f__	1.6e-05
During	k__Bacteria;p__Proteobacteria;c__Betaproteobacteria;o__SC-I-84;f__	3e-04
During	k__Bacteria;p__Proteobacteria;c__Betaproteobacteria;o__Thiobacterales;f__	4.4e-05
During	k__Bacteria;p__Proteobacteria;c__Betaproteobacteria;o__Thiobacterales;f__Thiobacteraceae	8e-06
During	k__Bacteria;p__Proteobacteria;c__Deltaproteobacteria;o__;f__	0.000508
During	k__Bacteria;p__Proteobacteria;c__Deltaproteobacteria;o__BPC076;f__	8.8e-05
During	k__Bacteria;p__Proteobacteria;c__Deltaproteobacteria;o__Bdellovibrionales;f__Bacteriovoracaceae	0.002216
During	k__Bacteria;p__Proteobacteria;c__Deltaproteobacteria;o__Bdellovibrionales;f__Bdellovibrionaceae	8.4e-05
During	k__Bacteria;p__Proteobacteria;c__Deltaproteobacteria;o__Desulfarculales;f__Desulfarculaceae	0.000192
During	k__Bacteria;p__Proteobacteria;c__Deltaproteobacteria;o__Desulfobacterales;f__Desulfobacteraceae	9e-04
During	k__Bacteria;p__Proteobacteria;c__Deltaproteobacteria;o__Desulfobacterales;f__Desulfobulbaceae	0.001724
During	k__Bacteria;p__Proteobacteria;c__Deltaproteobacteria;o__Desulfobacterales;f__Nitrospinaceae	1.6e-05
During	k__Bacteria;p__Proteobacteria;c__Deltaproteobacteria;o__Desulfovibrionales;f__Desulfohalobiaceae	0
During	k__Bacteria;p__Proteobacteria;c__Deltaproteobacteria;o__Desulfovibrionales;f__Desulfovibrionaceae	0.000128
During	k__Bacteria;p__Proteobacteria;c__Deltaproteobacteria;o__Desulfuromonadales;f__Desulfuromonadaceae	0.000436
During	k__Bacteria;p__Proteobacteria;c__Deltaproteobacteria;o__Desulfuromonadales;f__Geobacteraceae	0.000792
During	k__Bacteria;p__Proteobacteria;c__Deltaproteobacteria;o__Desulfuromonadales;f__Pelobacteraceae	4e-06
During	k__Bacteria;p__Proteobacteria;c__Deltaproteobacteria;o__FAC87;f__	9.6e-05
During	k__Bacteria;p__Proteobacteria;c__Deltaproteobacteria;o__GMD14H09;f__	0.000116
During	k__Bacteria;p__Proteobacteria;c__Deltaproteobacteria;o__GW-28;f__	9.2e-05
During	k__Bacteria;p__Proteobacteria;c__Deltaproteobacteria;o__IndB3-24;f__	3.6e-05
During	k__Bacteria;p__Proteobacteria;c__Deltaproteobacteria;o__MBNT15;f__	6.8e-05
During	k__Bacteria;p__Proteobacteria;c__Deltaproteobacteria;o__MIZ46;f__	4.8e-05
During	k__Bacteria;p__Proteobacteria;c__Deltaproteobacteria;o__Myxococcales;f__	0.003168
During	k__Bacteria;p__Proteobacteria;c__Deltaproteobacteria;o__Myxococcales;f__Cystobacteraceae	0
During	k__Bacteria;p__Proteobacteria;c__Deltaproteobacteria;o__Myxococcales;f__Cystobacterineae	0.000224
During	k__Bacteria;p__Proteobacteria;c__Deltaproteobacteria;o__Myxococcales;f__Haliangiaceae	0.00034
During	k__Bacteria;p__Proteobacteria;c__Deltaproteobacteria;o__Myxococcales;f__Myxococcaceae	0.000384
During	k__Bacteria;p__Proteobacteria;c__Deltaproteobacteria;o__Myxococcales;f__Nannocystaceae	0.000364
During	k__Bacteria;p__Proteobacteria;c__Deltaproteobacteria;o__Myxococcales;f__OM27	0.003164
During	k__Bacteria;p__Proteobacteria;c__Deltaproteobacteria;o__Myxococcales;f__Polyangiaceae	1e-04
During	k__Bacteria;p__Proteobacteria;c__Deltaproteobacteria;o__NB1-j;f__	0.000324
During	k__Bacteria;p__Proteobacteria;c__Deltaproteobacteria;o__NB1-j;f__JTB38	0.002104
During	k__Bacteria;p__Proteobacteria;c__Deltaproteobacteria;o__NB1-j;f__MND4	4.8e-05
During	k__Bacteria;p__Proteobacteria;c__Deltaproteobacteria;o__NB1-j;f__NB1-i	0.000316
During	k__Bacteria;p__Proteobacteria;c__Deltaproteobacteria;o__NKB15;f__	4e-06
During	k__Bacteria;p__Proteobacteria;c__Deltaproteobacteria;o__PB19;f__	0.000348
During	k__Bacteria;p__Proteobacteria;c__Deltaproteobacteria;o__Spirobacillales;f__	0.000504
During	k__Bacteria;p__Proteobacteria;c__Deltaproteobacteria;o__Sva0853;f__	0.001256
During	k__Bacteria;p__Proteobacteria;c__Deltaproteobacteria;o__Sva0853;f__JTB36	4e-06
During	k__Bacteria;p__Proteobacteria;c__Deltaproteobacteria;o__Sva0853;f__S25_1238	0.00058
During	k__Bacteria;p__Proteobacteria;c__Deltaproteobacteria;o__Sva0853;f__SAR324	8e-05
During	k__Bacteria;p__Proteobacteria;c__Deltaproteobacteria;o__Syntrophobacterales;f__	0
During	k__Bacteria;p__Proteobacteria;c__Deltaproteobacteria;o__Syntrophobacterales;f__Syntrophaceae	0.00024
During	k__Bacteria;p__Proteobacteria;c__Deltaproteobacteria;o__Syntrophobacterales;f__Syntrophobacteraceae	0.001448
During	k__Bacteria;p__Proteobacteria;c__Deltaproteobacteria;o__Syntrophobacterales;f__Syntrophorhabdaceae	0.000108
During	k__Bacteria;p__Proteobacteria;c__Deltaproteobacteria;o__[Entotheonellales];f__	0.000112
During	k__Bacteria;p__Proteobacteria;c__Deltaproteobacteria;o__[Entotheonellales];f__[Entotheonellaceae]	4.8e-05
During	k__Bacteria;p__Proteobacteria;c__Epsilonproteobacteria;o__Campylobacterales;f__	4e-06
During	k__Bacteria;p__Proteobacteria;c__Epsilonproteobacteria;o__Campylobacterales;f__Campylobacteraceae	0.000904
During	k__Bacteria;p__Proteobacteria;c__Epsilonproteobacteria;o__Campylobacterales;f__Helicobacteraceae	0.000428
During	k__Bacteria;p__Proteobacteria;c__Gammaproteobacteria;o__34P16;f__	4.4e-05
During	k__Bacteria;p__Proteobacteria;c__Gammaproteobacteria;o__;f__	0.00746
During	k__Bacteria;p__Proteobacteria;c__Gammaproteobacteria;o__Acidithiobacillales;f__	5.6e-05
During	k__Bacteria;p__Proteobacteria;c__Gammaproteobacteria;o__Aeromonadales;f__	0
During	k__Bacteria;p__Proteobacteria;c__Gammaproteobacteria;o__Aeromonadales;f__Aeromonadaceae	0.000204
During	k__Bacteria;p__Proteobacteria;c__Gammaproteobacteria;o__Alteromonadales;f__	0.001572
During	k__Bacteria;p__Proteobacteria;c__Gammaproteobacteria;o__Alteromonadales;f__125ds10	3.6e-05
During	k__Bacteria;p__Proteobacteria;c__Gammaproteobacteria;o__Alteromonadales;f__211ds20	0.000396
During	k__Bacteria;p__Proteobacteria;c__Gammaproteobacteria;o__Alteromonadales;f__Alteromonadaceae	0.012428
During	k__Bacteria;p__Proteobacteria;c__Gammaproteobacteria;o__Alteromonadales;f__Colwelliaceae	0.008716
During	k__Bacteria;p__Proteobacteria;c__Gammaproteobacteria;o__Alteromonadales;f__Ferrimonadaceae	0.000384
During	k__Bacteria;p__Proteobacteria;c__Gammaproteobacteria;o__Alteromonadales;f__HTCC2188	0.006048
During	k__Bacteria;p__Proteobacteria;c__Gammaproteobacteria;o__Alteromonadales;f__Idiomarinaceae	0.000128
During	k__Bacteria;p__Proteobacteria;c__Gammaproteobacteria;o__Alteromonadales;f__J115	0.000212
During	k__Bacteria;p__Proteobacteria;c__Gammaproteobacteria;o__Alteromonadales;f__Moritellaceae	7.2e-05
During	k__Bacteria;p__Proteobacteria;c__Gammaproteobacteria;o__Alteromonadales;f__OM60	0.02262
During	k__Bacteria;p__Proteobacteria;c__Gammaproteobacteria;o__Alteromonadales;f__Psychromonadaceae	0.000844
During	k__Bacteria;p__Proteobacteria;c__Gammaproteobacteria;o__Alteromonadales;f__Shewanellaceae	0.000568
During	k__Bacteria;p__Proteobacteria;c__Gammaproteobacteria;o__Alteromonadales;f__[Chromatiaceae]	1.6e-05
During	k__Bacteria;p__Proteobacteria;c__Gammaproteobacteria;o__Cardiobacteriales;f__	0.00026
During	k__Bacteria;p__Proteobacteria;c__Gammaproteobacteria;o__Cardiobacteriales;f__Cardiobacteriaceae	2.4e-05
During	k__Bacteria;p__Proteobacteria;c__Gammaproteobacteria;o__Chromatiales;f__	0.006508
During	k__Bacteria;p__Proteobacteria;c__Gammaproteobacteria;o__Chromatiales;f__Chromatiaceae	0.000264
During	k__Bacteria;p__Proteobacteria;c__Gammaproteobacteria;o__Chromatiales;f__Ectothiorhodospiraceae	0.0024
During	k__Bacteria;p__Proteobacteria;c__Gammaproteobacteria;o__Chromatiales;f__Halothiobacillaceae	4e-06
During	k__Bacteria;p__Proteobacteria;c__Gammaproteobacteria;o__Enterobacteriales;f__Enterobacteriaceae	7e-04
During	k__Bacteria;p__Proteobacteria;c__Gammaproteobacteria;o__HOC36;f__	0.000432
During	k__Bacteria;p__Proteobacteria;c__Gammaproteobacteria;o__HTCC2188;f__	0.000196
During	k__Bacteria;p__Proteobacteria;c__Gammaproteobacteria;o__HTCC2188;f__HTCC2089	0.002208
During	k__Bacteria;p__Proteobacteria;c__Gammaproteobacteria;o__Legionellales;f__	0.00032
During	k__Bacteria;p__Proteobacteria;c__Gammaproteobacteria;o__Legionellales;f__Coxiellaceae	0.000528
During	k__Bacteria;p__Proteobacteria;c__Gammaproteobacteria;o__Legionellales;f__Francisellaceae	0.000108
During	k__Bacteria;p__Proteobacteria;c__Gammaproteobacteria;o__Legionellales;f__Legionellaceae	8.8e-05
During	k__Bacteria;p__Proteobacteria;c__Gammaproteobacteria;o__Methylococcales;f__	0.000444
During	k__Bacteria;p__Proteobacteria;c__Gammaproteobacteria;o__Methylococcales;f__Crenotrichaceae	6.8e-05
During	k__Bacteria;p__Proteobacteria;c__Gammaproteobacteria;o__Methylococcales;f__Methylococcaceae	0.00042
During	k__Bacteria;p__Proteobacteria;c__Gammaproteobacteria;o__Oceanospirillales;f__	0.003316
During	k__Bacteria;p__Proteobacteria;c__Gammaproteobacteria;o__Oceanospirillales;f__Alcanivoracaceae	0.000128
During	k__Bacteria;p__Proteobacteria;c__Gammaproteobacteria;o__Oceanospirillales;f__Endozoicimonaceae	0.57404
During	k__Bacteria;p__Proteobacteria;c__Gammaproteobacteria;o__Oceanospirillales;f__HOC21	4e-06
During	k__Bacteria;p__Proteobacteria;c__Gammaproteobacteria;o__Oceanospirillales;f__Hahellaceae	8e-06
During	k__Bacteria;p__Proteobacteria;c__Gammaproteobacteria;o__Oceanospirillales;f__Halomonadaceae	0.010464
During	k__Bacteria;p__Proteobacteria;c__Gammaproteobacteria;o__Oceanospirillales;f__Oceanospirillaceae	0.003368
During	k__Bacteria;p__Proteobacteria;c__Gammaproteobacteria;o__Oceanospirillales;f__Oleiphilaceae	0.003968
During	k__Bacteria;p__Proteobacteria;c__Gammaproteobacteria;o__Oceanospirillales;f__SUP05	1.2e-05
During	k__Bacteria;p__Proteobacteria;c__Gammaproteobacteria;o__Oceanospirillales;f__Saccharospirillaceae	0.000708
During	k__Bacteria;p__Proteobacteria;c__Gammaproteobacteria;o__PYR10d3;f__	4e-06
During	k__Bacteria;p__Proteobacteria;c__Gammaproteobacteria;o__Pasteurellales;f__	8e-06
During	k__Bacteria;p__Proteobacteria;c__Gammaproteobacteria;o__Pasteurellales;f__Pasteurellaceae	0.002532
During	k__Bacteria;p__Proteobacteria;c__Gammaproteobacteria;o__Pseudomonadales;f__Moraxellaceae	0.000888
During	k__Bacteria;p__Proteobacteria;c__Gammaproteobacteria;o__Pseudomonadales;f__Pseudomonadaceae	0.001132
During	k__Bacteria;p__Proteobacteria;c__Gammaproteobacteria;o__Salinisphaerales;f__Salinisphaeraceae	8e-06
During	k__Bacteria;p__Proteobacteria;c__Gammaproteobacteria;o__Thiohalorhabdales;f__	0.00398
During	k__Bacteria;p__Proteobacteria;c__Gammaproteobacteria;o__Thiohalorhabdales;f__Thiohalorhabdaceae	8.4e-05
During	k__Bacteria;p__Proteobacteria;c__Gammaproteobacteria;o__Thiotrichales;f__	2e-05
During	k__Bacteria;p__Proteobacteria;c__Gammaproteobacteria;o__Thiotrichales;f__Piscirickettsiaceae	0.009464
During	k__Bacteria;p__Proteobacteria;c__Gammaproteobacteria;o__Thiotrichales;f__Thiotrichaceae	0.000972
During	k__Bacteria;p__Proteobacteria;c__Gammaproteobacteria;o__Vibrionales;f__Pseudoalteromonadaceae	0.004936
During	k__Bacteria;p__Proteobacteria;c__Gammaproteobacteria;o__Vibrionales;f__Vibrionaceae	0.010008
During	k__Bacteria;p__Proteobacteria;c__Gammaproteobacteria;o__Xanthomonadales;f__Sinobacteraceae	0.001452
During	k__Bacteria;p__Proteobacteria;c__Gammaproteobacteria;o__Xanthomonadales;f__Xanthomonadaceae	0.000664
During	k__Bacteria;p__Proteobacteria;c__Gammaproteobacteria;o__[Marinicellales];f__[Marinicellaceae]	0.003776
During	k__Bacteria;p__Proteobacteria;c__TA18;o__CV90;f__	4.8e-05
During	k__Bacteria;p__Proteobacteria;c__TA18;o__PHOS-HD29;f__	3.2e-05
During	k__Bacteria;p__Proteobacteria;c__Zetaproteobacteria;o__Mariprofundales;f__Mariprofundaceae	1.6e-05
During	k__Bacteria;p__SAR406;c__AB16;o__Arctic96B-7;f__A714017	0.00372
During	k__Bacteria;p__SAR406;c__AB16;o__Arctic96B-7;f__Sc-NB04	0.000436
During	k__Bacteria;p__SAR406;c__AB16;o__ZA3648c;f__	3.2e-05
During	k__Bacteria;p__SAR406;c__AB16;o__ZA3648c;f__AEGEAN_185	0.001056
During	k__Bacteria;p__SBR1093;c__;o__;f__	3.2e-05
During	k__Bacteria;p__SBR1093;c__A712011;o__;f__	0.000324
During	k__Bacteria;p__SBR1093;c__EC214;o__;f__	2e-05
During	k__Bacteria;p__SBR1093;c__VHS-B5-50;o__;f__	0
During	k__Bacteria;p__SC4;c__;o__;f__	4e-06
During	k__Bacteria;p__SR1;c__;o__;f__	3.6e-05
During	k__Bacteria;p__Spirochaetes;c__MVP-15;o__PL-11B10;f__	4e-06
During	k__Bacteria;p__Spirochaetes;c__Spirochaetes;o__Spirochaetales;f__Spirochaetaceae	0.000236
During	k__Bacteria;p__Spirochaetes;c__[Brachyspirae];o__[Brachyspirales];f__A0-023	8e-06
During	k__Bacteria;p__Spirochaetes;c__[Brachyspirae];o__[Brachyspirales];f__Brachyspiraceae	0
During	k__Bacteria;p__Spirochaetes;c__[Leptospirae];o__[Leptospirales];f__Leptospiraceae	0
During	k__Bacteria;p__Spirochaetes;c__[Leptospirae];o__[Leptospirales];f__Sediment-4	1.2e-05
During	k__Bacteria;p__Synergistetes;c__Synergistia;o__Synergistales;f__Dethiosulfovibrionaceae	0
During	k__Bacteria;p__TM6;c__SBRH58;o__;f__	6.4e-05
During	k__Bacteria;p__TM7;c__SC3;o__;f__	1.2e-05
During	k__Bacteria;p__TPD-58;c__;o__;f__	4e-06
During	k__Bacteria;p__Tenericutes;c__CK-1C4-19;o__;f__	0
During	k__Bacteria;p__Tenericutes;c__Mollicutes;o__;f__	0.000112
During	k__Bacteria;p__Tenericutes;c__Mollicutes;o__Anaeroplasmatales;f__Anaeroplasmataceae	0
During	k__Bacteria;p__Tenericutes;c__Mollicutes;o__Mycoplasmatales;f__Mycoplasmataceae	8e-06
During	k__Bacteria;p__Tenericutes;c__Mollicutes;o__RF39;f__	0
During	k__Bacteria;p__Tenericutes;c__RF3;o__ML615J-28;f__	0
During	k__Bacteria;p__Verrucomicrobia;c__;o__;f__	1.2e-05
During	k__Bacteria;p__Verrucomicrobia;c__Opitutae;o__;f__	0.000112
During	k__Bacteria;p__Verrucomicrobia;c__Opitutae;o__Opitutales;f__Opitutaceae	0.000112
During	k__Bacteria;p__Verrucomicrobia;c__Opitutae;o__Puniceicoccales;f__Puniceicoccaceae	0.001224
During	k__Bacteria;p__Verrucomicrobia;c__Opitutae;o__[Cerasicoccales];f__[Cerasicoccaceae]	8e-06
During	k__Bacteria;p__Verrucomicrobia;c__Opitutae;o__[Pelagicoccales];f__[Pelagicoccaceae]	0.000116
During	k__Bacteria;p__Verrucomicrobia;c__Verruco-5;o__;f__	8e-06
During	k__Bacteria;p__Verrucomicrobia;c__Verruco-5;o__LD1-PB3;f__	5.2e-05
During	k__Bacteria;p__Verrucomicrobia;c__Verruco-5;o__LD1-PB3;f__LD1-PA34	4e-06
During	k__Bacteria;p__Verrucomicrobia;c__Verruco-5;o__R76-B128;f__	9.2e-05
During	k__Bacteria;p__Verrucomicrobia;c__Verruco-5;o__SS1-B-03-39;f__	4.8e-05
During	k__Bacteria;p__Verrucomicrobia;c__Verruco-5;o__WCHB1-41;f__	1.6e-05
During	k__Bacteria;p__Verrucomicrobia;c__Verruco-5;o__WCHB1-41;f__RFP12	0
During	k__Bacteria;p__Verrucomicrobia;c__Verruco-5;o__WCHB1-41;f__WCHB1-25	0
During	k__Bacteria;p__Verrucomicrobia;c__Verrucomicrobiae;o__Verrucomicrobiales;f__Verrucomicrobiaceae	0.007196
During	k__Bacteria;p__Verrucomicrobia;c__[Methylacidiphilae];o__Methylacidiphilales;f__	0.000184
During	k__Bacteria;p__Verrucomicrobia;c__[Methylacidiphilae];o__Methylacidiphilales;f__LD19	3.6e-05
During	k__Bacteria;p__Verrucomicrobia;c__[Methylacidiphilae];o__S-BQ2-57;f__	0.000124
During	k__Bacteria;p__Verrucomicrobia;c__[Pedosphaerae];o__;f__	0.000516
During	k__Bacteria;p__Verrucomicrobia;c__[Pedosphaerae];o__Arctic97B-4;f__	0.000796
During	k__Bacteria;p__Verrucomicrobia;c__[Pedosphaerae];o__[Pedosphaerales];f__	0.000748
During	k__Bacteria;p__Verrucomicrobia;c__[Pedosphaerae];o__[Pedosphaerales];f__Ellin515	0.00116
During	k__Bacteria;p__Verrucomicrobia;c__[Pedosphaerae];o__[Pedosphaerales];f__Ellin517	0.000216
During	k__Bacteria;p__Verrucomicrobia;c__[Pedosphaerae];o__[Pedosphaerales];f__R4-41B	0.000184
During	k__Bacteria;p__Verrucomicrobia;c__[Pedosphaerae];o__[Pedosphaerales];f__[Pedosphaeraceae]	0.000196
During	k__Bacteria;p__Verrucomicrobia;c__[Pedosphaerae];o__[Pedosphaerales];f__auto67_4W	0.0014
During	k__Bacteria;p__Verrucomicrobia;c__[Spartobacteria];o__[Chthoniobacterales];f__[Chthoniobacteraceae]	0.001828
During	k__Bacteria;p__WPS-2;c__;o__;f__	7.6e-05
During	k__Bacteria;p__WS3;c__PRR-12;o__;f__	5.6e-05
During	k__Bacteria;p__WS3;c__PRR-12;o__GN03;f__	1.2e-05
During	k__Bacteria;p__WS3;c__PRR-12;o__GN03;f__KSB4	2.4e-05
During	k__Bacteria;p__WS3;c__PRR-12;o__LD1-PA13;f__	2.4e-05
During	k__Bacteria;p__WS3;c__PRR-12;o__Sediment-1;f__	6e-05
During	k__Bacteria;p__WS3;c__PRR-12;o__Sediment-1;f__CV106	4.4e-05
During	k__Bacteria;p__WS3;c__PRR-12;o__Sediment-1;f__PRR-10	0.00016
During	k__Bacteria;p__WS3;c__PRR-12;o__wb1_H11;f__	9.2e-05
During	k__Bacteria;p__WS5;c__;o__;f__	1.2e-05
During	k__Bacteria;p__ZB3;c__BS119;o__;f__	2.8e-05
During	k__Bacteria;p__[Caldithrix];c__KSB1;o__Ucn15732;f__	1.2e-05
During	k__Bacteria;p__[Thermi];c__Deinococci;o__Deinococcales;f__Deinococcaceae	4.4e-05
During	k__Bacteria;p__[Thermi];c__Deinococci;o__Deinococcales;f__Trueperaceae	6.8e-05
During	k__Bacteria;p__[Thermi];c__Deinococci;o__Thermales;f__Thermaceae	0.000112

## Sheet: Random_Forest_Results
Taxa	MeanDecreaseAccuracy	MeanDecreaseGini
k__Bacteria;p__Proteobacteria;c__Deltaproteobacteria;o__Desulfuromonadales;f__Geobacteraceae	2.69914	0.239452
k__Bacteria;p__Cyanobacteria;c__Nostocophycideae;o__Nostocales;f__Nostocaceae	0	0.00986667
k__Bacteria;p__Bacteroidetes;c__BME43;o__;f__	1.41252	0.035666
k__Bacteria;p__Proteobacteria;c__Gammaproteobacteria;o__Pseudomonadales;f__Moraxellaceae	2.12578	0.0528631
k__Bacteria;p__Firmicutes;c__Clostridia;o__Clostridiales;f__Ruminococcaceae	1.001	0.00638571
k__Bacteria;p__Proteobacteria;c__Alphaproteobacteria;o__;f__	3.03835	0.153151
k__Bacteria;p__Planctomycetes;c__Planctomycetia;o__;f__	0	0
k__Bacteria;p__Bacteroidetes;c__Cytophagia;o__Cytophagales;f__Cytophagaceae	1.001	0.0126416
k__Bacteria;p__Proteobacteria;c__Gammaproteobacteria;o__;f__	1.25624	0.15117
k__Bacteria;p__Proteobacteria;c__Alphaproteobacteria;o__Rhodospirillales;f__Rhodospirillaceae	2.85706	0.183622
k__Bacteria;p__Proteobacteria;c__Alphaproteobacteria;o__Kordiimonadales;f__Kordiimonadaceae	-1.001	0.0129333
k__Bacteria;p__Proteobacteria;c__Deltaproteobacteria;o__IndB3-24;f__	0	0
k__Bacteria;p__Nitrospirae;c__Nitrospira;o__Nitrospirales;f__Nitrospiraceae	1.001	0.00176471
k__Bacteria;p__Proteobacteria;c__Betaproteobacteria;o__SC-I-84;f__	2.76928	0.212515
k__Bacteria;p__Proteobacteria;c__Betaproteobacteria;o__Rhodocyclales;f__Rhodocyclaceae	0.52373	0.0345344
k__Bacteria;p__Firmicutes;c__Bacilli;o__Bacillales;f__Staphylococcaceae	-0.672967	0.153254
k__Bacteria;p__Proteobacteria;c__Gammaproteobacteria;o__Xanthomonadales;f__Sinobacteraceae	4.10624	0.493319
k__Bacteria;p__Proteobacteria;c__Gammaproteobacteria;o__Oceanospirillales;f__Halomonadaceae	1.38663	0.230833
k__Bacteria;p__Proteobacteria;c__Alphaproteobacteria;o__Rickettsiales;f__Pelagibacteraceae	2.9992	0.217704
k__Bacteria;p__Proteobacteria;c__Alphaproteobacteria;o__Rhodobacterales;f__Hyphomonadaceae	1.08285	0.12443
k__Bacteria;p__Proteobacteria;c__Alphaproteobacteria;o__Sphingomonadales;f__Sphingomonadaceae	0.684608	0.0996951
k__Bacteria;p__Proteobacteria;c__Alphaproteobacteria;o__Rhizobiales;f__Methylobacteriaceae	0.672733	0.0227111
k__Bacteria;p__Chloroflexi;c__SAR202;o__;f__	0.892247	0.0695964
k__Bacteria;p__Proteobacteria;c__Gammaproteobacteria;o__Oceanospirillales;f__	2.99387	0.30133
k__Bacteria;p__Planctomycetes;c__Phycisphaerae;o__WD2101;f__	5.40245	0.86622
k__Bacteria;p__Proteobacteria;c__Gammaproteobacteria;o__Alteromonadales;f__OM60	7.29846	1.32938
k__Bacteria;p__Bacteroidetes;c__Flavobacteriia;o__Flavobacteriales;f__	2.61726	0.401941
k__Bacteria;p__Proteobacteria;c__Gammaproteobacteria;o__Enterobacteriales;f__Enterobacteriaceae	0.952541	0.0428065
k__Bacteria;p__Proteobacteria;c__Deltaproteobacteria;o__Bdellovibrionales;f__Bacteriovoracaceae	3.40267	0.231513
k__Bacteria;p__Bacteroidetes;c__Bacteroidia;o__Bacteroidales;f__	-1.08995	0.124807
k__Bacteria;p__Bacteroidetes;c__Flavobacteriia;o__Flavobacteriales;f__Flavobacteriaceae	3.85133	0.404396
k__Bacteria;p__Planctomycetes;c__Pla3;o__;f__	0.494361	0.0397767
k__Bacteria;p__Proteobacteria;c__Betaproteobacteria;o__Burkholderiales;f__Comamonadaceae	0.921788	0.168927
k__Bacteria;p__WS3;c__PRR-12;o__Sediment-1;f__PRR-10	1.29215	0.0433717
k__Bacteria;p__Chloroflexi;c__Anaerolineae;o__Anaerolineales;f__Anaerolinaceae	0	0.0418575
k__Bacteria;p__Verrucomicrobia;c__[Pedosphaerae];o__;f__	4.04583	0.364826
k__Bacteria;p__Gemmatimonadetes;c__Gemm-4;o__;f__	-0.0565235	0.0236139
k__Bacteria;p__Proteobacteria;c__Gammaproteobacteria;o__Alteromonadales;f__Alteromonadaceae	0.759578	0.186879
k__Bacteria;p__Fusobacteria;c__Fusobacteriia;o__Fusobacteriales;f__Leptotrichiaceae	0.173154	0.0624703
k__Bacteria;p__Proteobacteria;c__Gammaproteobacteria;o__Thiotrichales;f__Piscirickettsiaceae	1.64495	0.23135
k__Bacteria;p__Proteobacteria;c__Alphaproteobacteria;o__Rhizobiales;f__	0.972903	0.0461033
k__Bacteria;p__Proteobacteria;c__Alphaproteobacteria;o__Rhodobacterales;f__Rhodobacteraceae	3.63369	0.449404
k__Bacteria;p__Planctomycetes;c__;o__;f__	-0.871454	0.0395994
k__Archaea;p__Crenarchaeota;c__Thaumarchaeota;o__Cenarchaeales;f__Cenarchaeaceae	3.15579	0.282148
k__Bacteria;p__Proteobacteria;c__Deltaproteobacteria;o__GMD14H09;f__	0	0.0069013
k__Bacteria;p__Verrucomicrobia;c__Opitutae;o__Puniceicoccales;f__Puniceicoccaceae	2.68879	0.417585
k__Bacteria;p__Proteobacteria;c__Gammaproteobacteria;o__Alteromonadales;f__Colwelliaceae	5.03297	0.639386
k__Bacteria;p__Proteobacteria;c__Gammaproteobacteria;o__Salinisphaerales;f__Salinisphaeraceae	1.35103	0.0295176
k__Bacteria;p__Planctomycetes;c__Planctomycetia;o__Pirellulales;f__Pirellulaceae	2.62559	0.204019
k__Bacteria;p__Acidobacteria;c__Acidobacteriia;o__Acidobacteriales;f__Koribacteraceae	4.69598	0.772775
k__Bacteria;p__Proteobacteria;c__Gammaproteobacteria;o__Chromatiales;f__	5.16461	0.766323
k__Bacteria;p__Proteobacteria;c__Alphaproteobacteria;o__Rhizobiales;f__Hyphomicrobiaceae	-0.478348	0.0785048
k__Bacteria;p__Firmicutes;c__Clostridia;o__Clostridiales;f__Clostridiaceae	-0.0310063	0.0400807
k__Bacteria;p__Proteobacteria;c__TA18;o__PHOS-HD29;f__	-1.73451	0.0266408
k__Bacteria;p__Proteobacteria;c__Gammaproteobacteria;o__Vibrionales;f__Vibrionaceae	3.02285	0.31239
k__Bacteria;p__Planctomycetes;c__Planctomycetia;o__Gemmatales;f__Gemmataceae	6.81203	1.59398
k__Bacteria;p__Proteobacteria;c__Gammaproteobacteria;o__Cardiobacteriales;f__Cardiobacteriaceae	0	0.0207705
k__Bacteria;p__Cyanobacteria;c__Synechococcophycideae;o__Pseudanabaenales;f__Pseudanabaenaceae	1.001	0.0177272
k__Bacteria;p__Verrucomicrobia;c__[Pedosphaerae];o__[Pedosphaerales];f__	4.73782	0.871406
k__Bacteria;p__Proteobacteria;c__Deltaproteobacteria;o__Myxococcales;f__Haliangiaceae	1.65006	0.0127377
k__Bacteria;p__Acidobacteria;c__Solibacteres;o__Solibacterales;f__	4.37162	0.530833
k__Bacteria;p__Acidobacteria;c__[Chloracidobacteria];o__RB41;f__Ellin6075	2.99328	0.178959
k__Bacteria;p__Proteobacteria;c__Alphaproteobacteria;o__Rhodospirillales;f__Acetobacteraceae	1.58435	0.17515
k__Bacteria;p__Bacteroidetes;c__[Saprospirae];o__[Saprospirales];f__Chitinophagaceae	3.98944	0.604792
k__Bacteria;p__Proteobacteria;c__Deltaproteobacteria;o__Myxococcales;f__	3.93912	0.392809
k__Bacteria;p__Acidobacteria;c__Sva0725;o__Sva0725;f__	1.4789	0.196905
k__Bacteria;p__Cyanobacteria;c__4C0d-2;o__YS2;f__	0	0
k__Bacteria;p__Proteobacteria;c__Deltaproteobacteria;o__Desulfobacterales;f__Desulfobacteraceae	3.1667	0.216238
k__Bacteria;p__Proteobacteria;c__Deltaproteobacteria;o__NB1-j;f__NB1-i	0.621147	0.02354
k__Bacteria;p__Firmicutes;c__Clostridia;o__Clostridiales;f__Lachnospiraceae	0.349956	0.0473055
k__Archaea;p__Euryarchaeota;c__Thermoplasmata;o__E2;f__DHVEG-1	-1.30392	0.00526847
k__Bacteria;p__Proteobacteria;c__Betaproteobacteria;o__;f__	2.66606	0.271604
k__Bacteria;p__Bacteroidetes;c__Sphingobacteriia;o__Sphingobacteriales;f__Sphingobacteriaceae	-1.36516	0.0166431
k__Bacteria;p__Acidobacteria;c__Solibacteres;o__Solibacterales;f__PAUC26f	-1.001	0.0138154
k__Bacteria;p__Actinobacteria;c__Acidimicrobiia;o__Acidimicrobiales;f__koll13	1.26788	0.021544
k__Bacteria;p__Bacteroidetes;c__[Rhodothermi];o__[Rhodothermales];f__[Balneolaceae]	0	0
k__Bacteria;p__Planctomycetes;c__Phycisphaerae;o__MSBL9;f__	1.31339	0.0150505
k__Bacteria;p__Acidobacteria;c__DA052;o__Ellin6513;f__	4.96837	0.799681
k__Bacteria;p__Firmicutes;c__Bacilli;o__Lactobacillales;f__Streptococcaceae	0.760447	0.0761957
k__Bacteria;p__Proteobacteria;c__Gammaproteobacteria;o__Legionellales;f__Francisellaceae	0.577585	0.0630849
k__Bacteria;p__Verrucomicrobia;c__[Pedosphaerae];o__[Pedosphaerales];f__Ellin515	5.51214	0.917948
k__Bacteria;p__Bacteroidetes;c__Flavobacteriia;o__Flavobacteriales;f__Cryomorphaceae	4.32149	0.419815
k__Bacteria;p__Acidobacteria;c__Acidobacteriia;o__Acidobacteriales;f__Acidobacteriaceae	4.24962	0.580226
k__Bacteria;p__Verrucomicrobia;c__Verruco-5;o__R76-B128;f__	1.05468	0.0749936
k__Bacteria;p__Proteobacteria;c__Deltaproteobacteria;o__Myxococcales;f__Cystobacterineae	0.104507	0.0637661
k__Bacteria;p__Bacteroidetes;c__Bacteroidia;o__Bacteroidales;f__Rikenellaceae	0	0.00385185
k__Bacteria;p__Proteobacteria;c__Gammaproteobacteria;o__Oceanospirillales;f__SUP05	-1.001	0.00615283
k__Bacteria;p__Chloroflexi;c__Dehalococcoidetes;o__FS117-23B-02;f__	0	0
k__Bacteria;p__Proteobacteria;c__Deltaproteobacteria;o__Desulfobacterales;f__Desulfobulbaceae	0.182195	0.0428018
k__Bacteria;p__Proteobacteria;c__Betaproteobacteria;o__SBla14;f__	0	0.00565091
k__Bacteria;p__Bacteroidetes;c__Cytophagia;o__Cytophagales;f__Flammeovirgaceae	2.50727	0.222433
k__Bacteria;p__Proteobacteria;c__Deltaproteobacteria;o__Bdellovibrionales;f__Bdellovibrionaceae	0	0.0106588
k__Bacteria;p__Proteobacteria;c__Gammaproteobacteria;o__Alteromonadales;f__HTCC2188	4.08304	0.509419
k__Bacteria;p__Acidobacteria;c__Acidobacteria-6;o__iii1-15;f__	2.46504	0.149497
k__Bacteria;p__Proteobacteria;c__Gammaproteobacteria;o__Alteromonadales;f__Ferrimonadaceae	-0.0830461	0.0344236
k__Bacteria;p__Proteobacteria;c__Deltaproteobacteria;o__Desulfuromonadales;f__Desulfuromonadaceae	0	0.0232017
k__Bacteria;p__ZB3;c__BS119;o__;f__	0	0
k__Bacteria;p__Actinobacteria;c__Acidimicrobiia;o__Acidimicrobiales;f__	-1.22932	0.0724931
k__Bacteria;p__Actinobacteria;c__Acidimicrobiia;o__Acidimicrobiales;f__C111	0.580959	0.0267236
k__Bacteria;p__Verrucomicrobia;c__Opitutae;o__Opitutales;f__Opitutaceae	1.27997	0.139521
k__Bacteria;p__Planctomycetes;c__Phycisphaerae;o__Phycisphaerales;f__	-0.713682	0.0722078
k__Bacteria;p__Proteobacteria;c__Gammaproteobacteria;o__Thiotrichales;f__Thiotrichaceae	1.35381	0.240302
k__Bacteria;p__Proteobacteria;c__Gammaproteobacteria;o__Vibrionales;f__Pseudoalteromonadaceae	3.67203	0.484183
k__Bacteria;p__Bacteroidetes;c__[Saprospirae];o__[Saprospirales];f__Saprospiraceae	1.26002	0.107245
k__Bacteria;p__Proteobacteria;c__Gammaproteobacteria;o__Oceanospirillales;f__Endozoicimonaceae	1.81831	0.155612
k__Bacteria;p__Bacteroidetes;c__Bacteroidia;o__Bacteroidales;f__Prevotellaceae	2.45244	0.0825548
k__Bacteria;p__Proteobacteria;c__Gammaproteobacteria;o__Alteromonadales;f__125ds10	0	0
k__Bacteria;p__Gemmatimonadetes;c__Gemm-2;o__;f__	1.29919	0.0542987
k__Bacteria;p__Proteobacteria;c__Deltaproteobacteria;o__Myxococcales;f__Nannocystaceae	1.001	0.00907143
k__Bacteria;p__Verrucomicrobia;c__Verrucomicrobiae;o__Verrucomicrobiales;f__Verrucomicrobiaceae	1.54112	0.111294
k__Bacteria;p__Spirochaetes;c__Spirochaetes;o__Spirochaetales;f__Spirochaetaceae	1.59785	0.0416275
k__Bacteria;p__Proteobacteria;c__Deltaproteobacteria;o__NB1-j;f__	-0.626709	0.0220923
k__Bacteria;p__Planctomycetes;c__Planctomycetia;o__Planctomycetales;f__Planctomycetaceae	2.19165	0.185903
k__Bacteria;p__Proteobacteria;c__Deltaproteobacteria;o__Spirobacillales;f__	1.30713	0.0723013
k__Bacteria;p__Lentisphaerae;c__[Lentisphaeria];o__Lentisphaerales;f__Arctic95B-10	1.50611	0.0346327
k__Bacteria;p__Proteobacteria;c__Gammaproteobacteria;o__Legionellales;f__Legionellaceae	0	0.00355556
k__Bacteria;p__Proteobacteria;c__Deltaproteobacteria;o__Myxococcales;f__OM27	5.46519	0.80983
k__Bacteria;p__Acidobacteria;c__RB25;o__;f__	1.94661	0.122283
k__Bacteria;p__Proteobacteria;c__Deltaproteobacteria;o__Myxococcales;f__Myxococcaceae	3.43854	0.296605
k__Bacteria;p__Actinobacteria;c__Actinobacteria;o__Actinomycetales;f__Williamsiaceae	-1.001	0.0292768
k__Bacteria;p__Planctomycetes;c__OM190;o__CL500-15;f__	-1.001	0.010381
k__Bacteria;p__Proteobacteria;c__Gammaproteobacteria;o__Xanthomonadales;f__Xanthomonadaceae	0.885144	0.0330479
k__Bacteria;p__Chloroflexi;c__Ktedonobacteria;o__Thermogemmatisporales;f__Thermogemmatisporaceae	0	0
k__Bacteria;p__Proteobacteria;c__TA18;o__CV90;f__	-0.0565235	0.0379734
k__Bacteria;p__Gemmatimonadetes;c__Gemm-1;o__;f__	1.26694	0.0245548
k__Bacteria;p__Bacteroidetes;c__Bacteroidia;o__Bacteroidales;f__[Paraprevotellaceae]	-0.740044	0.0636847
k__Bacteria;p__Proteobacteria;c__Betaproteobacteria;o__MWH-UniP1;f__	0	0
k__Bacteria;p__Firmicutes;c__Bacilli;o__Lactobacillales;f__Enterococcaceae	0.992899	0.0232893
k__Archaea;p__Crenarchaeota;c__MCG;o__pGrfC26;f__	0	0.00664015
k__Bacteria;p__Bacteroidetes;c__Bacteroidia;o__Bacteroidales;f__Porphyromonadaceae	2.09938	0.124854
k__Bacteria;p__Firmicutes;c__Clostridia;o__Clostridiales;f__Veillonellaceae	0.00926024	0.128993
k__Bacteria;p__Actinobacteria;c__Thermoleophilia;o__Gaiellales;f__Gaiellaceae	0	0.00266667
k__Bacteria;p__Proteobacteria;c__Deltaproteobacteria;o__Syntrophobacterales;f__Syntrophobacteraceae	4.27534	0.317676
k__Bacteria;p__Proteobacteria;c__Betaproteobacteria;o__Neisseriales;f__Neisseriaceae	-0.0911597	0.0936542
k__Bacteria;p__Chloroflexi;c__Ktedonobacteria;o__JG30-KF-AS9;f__	0	0
k__Bacteria;p__Acidobacteria;c__Acidobacteria-6;o__BPC015;f__	1.95705	0.0575612
k__Bacteria;p__Proteobacteria;c__Gammaproteobacteria;o__[Marinicellales];f__[Marinicellaceae]	2.6502	0.187873
k__Bacteria;p__Proteobacteria;c__Gammaproteobacteria;o__Methylococcales;f__	-0.696245	0.057044
k__Bacteria;p__Acidobacteria;c__AT-s2-57;o__;f__	1.001	0.00333333
k__Bacteria;p__Verrucomicrobia;c__[Pedosphaerae];o__[Pedosphaerales];f__R4-41B	2.47199	0.141531
k__Bacteria;p__Proteobacteria;c__Gammaproteobacteria;o__Cardiobacteriales;f__	2.1269	0.0588297
k__Bacteria;p__Proteobacteria;c__Alphaproteobacteria;o__Caulobacterales;f__Caulobacteraceae	-0.73664	0.0302838
k__Bacteria;p__Actinobacteria;c__Actinobacteria;o__Actinomycetales;f__Microbacteriaceae	0.869244	0.0574707
k__Bacteria;p__Actinobacteria;c__Actinobacteria;o__Actinomycetales;f__Corynebacteriaceae	4.57846	0.479494
k__Bacteria;p__Actinobacteria;c__Actinobacteria;o__Actinomycetales;f__	-0.567026	0.0254205
k__Bacteria;p__Proteobacteria;c__Alphaproteobacteria;o__BD7-3;f__	2.22856	0.0533721
k__Bacteria;p__Proteobacteria;c__Betaproteobacteria;o__Burkholderiales;f__Oxalobacteraceae	-1.0608	0.0477149
k__Bacteria;p__Firmicutes;c__Bacilli;o__Bacillales;f__Planococcaceae	-1.41558	0.0232918
k__Bacteria;p__Cyanobacteria;c__4C0d-2;o__MLE1-12;f__	-1.001	0.0258131
k__Bacteria;p__Proteobacteria;c__Gammaproteobacteria;o__Legionellales;f__Coxiellaceae	2.16383	0.0946474
k__Bacteria;p__Proteobacteria;c__Gammaproteobacteria;o__Alteromonadales;f__	-0.0215582	0.07177
k__Bacteria;p__GN02;c__BD1-5;o__;f__	0	0
k__Bacteria;p__Firmicutes;c__Bacilli;o__Bacillales;f__Bacillaceae	-1.40835	0.0154784
k__Bacteria;p__SBR1093;c__EC214;o__;f__	0	0
k__Bacteria;p__Chloroflexi;c__Anaerolineae;o__GCA004;f__	-1.26694	0.0334849
k__Bacteria;p__Verrucomicrobia;c__[Spartobacteria];o__[Chthoniobacterales];f__[Chthoniobacteraceae]	4.6441	0.719042
k__Bacteria;p__Proteobacteria;c__Alphaproteobacteria;o__Rhizobiales;f__Phyllobacteriaceae	-1.34406	0.019199
k__Bacteria;p__Proteobacteria;c__Gammaproteobacteria;o__Legionellales;f__	0	0.0107895
k__Bacteria;p__[Thermi];c__Deinococci;o__Deinococcales;f__Deinococcaceae	0.187324	0.036318
k__Archaea;p__Euryarchaeota;c__Thermoplasmata;o__E2;f__Marine group II	0.564019	0.115327
k__Bacteria;p__GN02;c__BB34;o__;f__	0	0
k__Bacteria;p__Planctomycetes;c__BD7-11;o__;f__	0.280075	0.0392109
k__Bacteria;p__Acidobacteria;c__[Chloracidobacteria];o__11-24;f__	0	0.003
k__Bacteria;p__Bacteroidetes;c__Sphingobacteriia;o__Sphingobacteriales;f__NS11-12	-1.001	0.0209739
k__Bacteria;p__Proteobacteria;c__Alphaproteobacteria;o__Sphingomonadales;f__Erythrobacteraceae	0.916571	0.0812881
k__Bacteria;p__Acidobacteria;c__Holophagae;o__Holophagales;f__	0	0
k__Bacteria;p__Acidobacteria;c__Solibacteres;o__Solibacterales;f__Solibacteraceae	1.15175	0.0859021
k__Bacteria;p__Caldithrix;c__Caldithrixae;o__Caldithrixales;f__BA059	1.001	0.00373333
k__Bacteria;p__Proteobacteria;c__Gammaproteobacteria;o__Oceanospirillales;f__Hahellaceae	-1.001	0.00458667
k__Bacteria;p__Bacteroidetes;c__Bacteroidia;o__Bacteroidales;f__SB-1	1.25544	0.0494535
k__Bacteria;p__Caldithrix;c__Caldithrixae;o__Caldithrixales;f__Caldithrixaceae	-1.20118	0.027294
k__Bacteria;p__Proteobacteria;c__Alphaproteobacteria;o__Rickettsiales;f__Rickettsiaceae	1.001	0.0215297
k__Bacteria;p__OD1;c__;o__;f__	0	0.00993243
k__Bacteria;p__Proteobacteria;c__Gammaproteobacteria;o__Oceanospirillales;f__Oceanospirillaceae	2.46757	0.124479
k__Bacteria;p__Planctomycetes;c__Phycisphaerae;o__SHA-43;f__	0	0.00380952
k__Bacteria;p__Proteobacteria;c__Deltaproteobacteria;o__PB19;f__	3.2631	0.252905
k__Bacteria;p__Verrucomicrobia;c__Opitutae;o__[Cerasicoccales];f__[Cerasicoccaceae]	1.001	0.0448771
k__Bacteria;p__Proteobacteria;c__Betaproteobacteria;o__Methylophilales;f__	1.001	0.0204571
k__Bacteria;p__Proteobacteria;c__Gammaproteobacteria;o__HTCC2188;f__HTCC2089	3.34432	0.339037
k__Bacteria;p__Proteobacteria;c__Gammaproteobacteria;o__Pseudomonadales;f__Pseudomonadaceae	-0.588184	0.113699
k__Bacteria;p__Acidobacteria;c__BPC102;o__B110;f__	0	0.0145043
k__Bacteria;p__Nitrospirae;c__Nitrospira;o__Nitrospirales;f__	0	0.00375
k__Bacteria;p__Proteobacteria;c__Alphaproteobacteria;o__Ellin329;f__	2.07716	0.0699131
k__Bacteria;p__Actinobacteria;c__Actinobacteria;o__Actinomycetales;f__Nocardioidaceae	-1.72977	0.0665696
k__Bacteria;p__Proteobacteria;c__Alphaproteobacteria;o__Rhodospirillales;f__	0	0.00381818
k__Bacteria;p__Proteobacteria;c__Alphaproteobacteria;o__Rhizobiales;f__Aurantimonadaceae	0	0
k__Bacteria;p__Proteobacteria;c__Betaproteobacteria;o__Burkholderiales;f__Alcaligenaceae	1.33934	0.151444
k__Bacteria;p__SR1;c__;o__;f__	0	0.0101044
k__Bacteria;p__Chloroflexi;c__Anaerolineae;o__A31;f__	0	0
k__Bacteria;p__Acidobacteria;c__Acidobacteria-6;o__iii1-15;f__RB40	0	0.00666667
k__Bacteria;p__Chlorobi;c__BSV26;o__VC38;f__	0	0
k__Bacteria;p__Verrucomicrobia;c__[Pedosphaerae];o__[Pedosphaerales];f__[Pedosphaeraceae]	1.57111	0.0611418
k__Bacteria;p__Proteobacteria;c__Alphaproteobacteria;o__Rhizobiales;f__Rhizobiaceae	2.67403	0.11153
k__Bacteria;p__Proteobacteria;c__Alphaproteobacteria;o__Kordiimonadales;f__	0	0.002
k__Bacteria;p__Verrucomicrobia;c__[Methylacidiphilae];o__Methylacidiphilales;f__	2.04763	0.0996446
k__Bacteria;p__Actinobacteria;c__Thermoleophilia;o__Solirubrobacterales;f__	0	0
k__Bacteria;p__Verrucomicrobia;c__Verruco-5;o__SS1-B-03-39;f__	0	0
k__Bacteria;p__Proteobacteria;c__Deltaproteobacteria;o__NB1-j;f__JTB38	5.58419	0.824842
k__Bacteria;p__Proteobacteria;c__Betaproteobacteria;o__Thiobacterales;f__	1.001	0.0048
k__Bacteria;p__OP3;c__koll11;o__GIF10;f__kpj58rc	1.001	0.0327888
k__Bacteria;p__Bacteroidetes;c__Flavobacteriia;o__Flavobacteriales;f__NS9	0.411216	0.154988
k__Bacteria;p__Acidobacteria;c__BPC102;o__MVS-40;f__	-1.001	0.0196775
k__Bacteria;p__Proteobacteria;c__Gammaproteobacteria;o__Methylococcales;f__Methylococcaceae	0.498376	0.0381115
k__Bacteria;p__Proteobacteria;c__Betaproteobacteria;o__Burkholderiales;f__Burkholderiaceae	1.41675	0.0300224
k__Bacteria;p__Bacteroidetes;c__Sphingobacteriia;o__Sphingobacteriales;f__	1.34406	0.00836364
k__Bacteria;p__Bacteroidetes;c__[Saprospirae];o__[Saprospirales];f__	-1.30825	0.0427047
k__Bacteria;p__Cyanobacteria;c__Nostocophycideae;o__Stigonematales;f__Rivulariaceae	-1.001	0.00375
k__Bacteria;p__Bacteroidetes;c__Cytophagia;o__Cytophagales;f__Cyclobacteriaceae	0	0
k__Bacteria;p__Bacteroidetes;c__Flavobacteriia;o__Flavobacteriales;f__[Weeksellaceae]	2.28458	0.1105
k__Bacteria;p__Proteobacteria;c__Gammaproteobacteria;o__Thiohalorhabdales;f__	0.468605	0.0680419
k__Bacteria;p__Firmicutes;c__Clostridia;o__Clostridiales;f__[Tissierellaceae]	3.5434	0.374936
k__Bacteria;p__PAUC34f;c__;o__;f__	1.92243	0.0337503
k__Bacteria;p__Proteobacteria;c__Betaproteobacteria;o__A21b;f__UD5	0	0
k__Bacteria;p__Proteobacteria;c__Deltaproteobacteria;o__[Entotheonellales];f__[Entotheonellaceae]	-1.001	0.0158961
k__Bacteria;p__Actinobacteria;c__Actinobacteria;o__Actinomycetales;f__Brevibacteriaceae	2.47999	0.120063
k__Bacteria;p__Planctomycetes;c__Phycisphaerae;o__Phycisphaerales;f__Phycisphaeraceae	1.27095	0.116911
k__Bacteria;p__Lentisphaerae;c__[Lentisphaeria];o__Lentisphaerales;f__Lentisphaeraceae	2.98563	0.151236
k__Bacteria;p__Proteobacteria;c__Deltaproteobacteria;o__Sva0853;f__	0.783483	0.109341
k__Bacteria;p__Chloroflexi;c__Ellin6529;o__;f__	-0.49253	0.0501613
k__Archaea;p__Crenarchaeota;c__MCG;o__B10;f__	0	0
k__Bacteria;p__Actinobacteria;c__Actinobacteria;o__Actinomycetales;f__Actinomycetaceae	0.764967	0.0571308
k__Bacteria;p__WPS-2;c__;o__;f__	1.001	0.00331667
k__Bacteria;p__Gemmatimonadetes;c__Gemmatimonadetes;o__KD8-87;f__	0	0
k__Bacteria;p__SAR406;c__AB16;o__ZA3648c;f__AEGEAN_185	5.83242	0.914108
k__Bacteria;p__Proteobacteria;c__Gammaproteobacteria;o__Pasteurellales;f__Pasteurellaceae	1.42069	0.105185
k__Bacteria;p__Proteobacteria;c__Deltaproteobacteria;o__Desulfovibrionales;f__Desulfovibrionaceae	1.001	0.0452697
k__Bacteria;p__Proteobacteria;c__Alphaproteobacteria;o__Rickettsiales;f__	-1.001	0.0377979
k__Bacteria;p__WS3;c__PRR-12;o__wb1_H11;f__	-1.63735	0.022802
k__Bacteria;p__Planctomycetes;c__Phycisphaerae;o__C86;f__	0	0.0200593
k__Bacteria;p__Proteobacteria;c__Gammaproteobacteria;o__Alteromonadales;f__Shewanellaceae	0.483412	0.0810907
k__Bacteria;p__Verrucomicrobia;c__Opitutae;o__;f__	0	0
k__Bacteria;p__Proteobacteria;c__Alphaproteobacteria;o__Kiloniellales;f__	3.24837	0.487475
k__Bacteria;p__Proteobacteria;c__Gammaproteobacteria;o__Alteromonadales;f__Idiomarinaceae	0.411479	0.0534614
k__Bacteria;p__Proteobacteria;c__Deltaproteobacteria;o__Desulfarculales;f__Desulfarculaceae	2.88172	0.101289
k__Bacteria;p__Verrucomicrobia;c__Verruco-5;o__WCHB1-41;f__RFP12	0	0
k__Bacteria;p__Cyanobacteria;c__Oscillatoriophycideae;o__Chroococcales;f__Cyanobacteriaceae	0	0.0191249
k__Bacteria;p__Proteobacteria;c__Gammaproteobacteria;o__Oceanospirillales;f__Alcanivoracaceae	-0.125666	0.0462277
k__Bacteria;p__Firmicutes;c__Clostridia;o__Clostridiales;f__Gracilibacteraceae	0	0
k__Bacteria;p__Nitrospirae;c__Nitrospira;o__Nitrospirales;f__0319-6A21	2.95418	0.254793
k__Bacteria;p__Proteobacteria;c__Alphaproteobacteria;o__Rhizobiales;f__Bradyrhizobiaceae	1.31041	0.0543529
k__Bacteria;p__Chloroflexi;c__Dehalococcoidetes;o__Dehalococcoidales;f__Dehalococcoidaceae	0	0.006
k__Bacteria;p__Bacteroidetes;c__Bacteroidia;o__Bacteroidales;f__Bacteroidaceae	0	0.0152333
k__Bacteria;p__Cyanobacteria;c__Synechococcophycideae;o__Synechococcales;f__Synechococcaceae	2.80749	0.313845
k__Bacteria;p__Proteobacteria;c__Epsilonproteobacteria;o__Campylobacterales;f__Campylobacteraceae	-1.001	0.0188295
k__Bacteria;p__Proteobacteria;c__Betaproteobacteria;o__Ellin6067;f__	1.16279	0.0651922
k__Bacteria;p__Firmicutes;c__Clostridia;o__Clostridiales;f__Peptostreptococcaceae	-1.001	0.0170766
k__Bacteria;p__Cyanobacteria;c__Oscillatoriophycideae;o__Chroococcales;f__Xenococcaceae	0	0.0132667
k__Bacteria;p__Firmicutes;c__Clostridia;o__Clostridiales;f__[Mogibacteriaceae]	-1.001	0.0297105
k__Bacteria;p__Tenericutes;c__Mollicutes;o__Anaeroplasmatales;f__Anaeroplasmataceae	0	0
k__Bacteria;p__Chloroflexi;c__Anaerolineae;o__DRC31;f__	0	0
k__Bacteria;p__Firmicutes;c__Clostridia;o__Clostridiales;f__	-1.41673	0.0436411
k__Bacteria;p__Proteobacteria;c__Alphaproteobacteria;o__Rhizobiales;f__Methylocystaceae	2.78538	0.257751
k__Bacteria;p__NC10;c__wb1-A12;o__;f__	0	0
k__Bacteria;p__Planctomycetes;c__Planctomycetia;o__Gemmatales;f__Isosphaeraceae	1.44677	0.0715553
k__Bacteria;p__Proteobacteria;c__Betaproteobacteria;o__MND1;f__	1.28789	0.155963
k__Bacteria;p__Gemmatimonadetes;c__Gemmatimonadetes;o__Gemmatimonadales;f__Gemmatimonadaceae	0	0
k__Bacteria;p__Proteobacteria;c__Gammaproteobacteria;o__Alteromonadales;f__Psychromonadaceae	3.63647	0.464947
k__Bacteria;p__Planctomycetes;c__Phycisphaerae;o__Pla1;f__	0	0
k__Bacteria;p__Verrucomicrobia;c__[Pedosphaerae];o__[Pedosphaerales];f__auto67_4W	5.17934	0.828772
k__Bacteria;p__Tenericutes;c__Mollicutes;o__Mycoplasmatales;f__Mycoplasmataceae	0	0
k__Bacteria;p__SAR406;c__AB16;o__Arctic96B-7;f__A714017	1.96282	0.191249
k__Bacteria;p__Actinobacteria;c__Rubrobacteria;o__Rubrobacterales;f__Rubrobacteraceae	0	0.00371429
k__Bacteria;p__Actinobacteria;c__Actinobacteria;o__Actinomycetales;f__Intrasporangiaceae	-1.001	0.0182357
k__Bacteria;p__Proteobacteria;c__Betaproteobacteria;o__Burkholderiales;f__	0.186234	0.0579658
k__Bacteria;p__Proteobacteria;c__Gammaproteobacteria;o__Pasteurellales;f__	0	0
k__Bacteria;p__Armatimonadetes;c__[Fimbriimonadia];o__[Fimbriimonadales];f__[Fimbriimonadaceae]	0	0.0123847
k__Bacteria;p__Chlorobi;c__BSV26;o__A89;f__	0	0
k__Bacteria;p__Fusobacteria;c__Fusobacteriia;o__Fusobacteriales;f__Fusobacteriaceae	0.938938	0.0868946
k__Bacteria;p__Actinobacteria;c__Actinobacteria;o__Bifidobacteriales;f__Bifidobacteriaceae	0	0
k__Bacteria;p__Chlamydiae;c__Chlamydiia;o__Chlamydiales;f__	0	0
k__Bacteria;p__Verrucomicrobia;c__[Pedosphaerae];o__[Pedosphaerales];f__Ellin517	1.17833	0.0218299
k__Bacteria;p__Proteobacteria;c__Deltaproteobacteria;o__;f__	3.62197	0.19383
k__Bacteria;p__Acidobacteria;c__[Chloracidobacteria];o__PK29;f__	1.25182	0.0257846
k__Bacteria;p__Verrucomicrobia;c__Verruco-5;o__WCHB1-41;f__WCHB1-25	0	0.00381818
k__Bacteria;p__Proteobacteria;c__Gammaproteobacteria;o__Chromatiales;f__Ectothiorhodospiraceae	2.4258	0.19263
k__Bacteria;p__Actinobacteria;c__Acidimicrobiia;o__Acidimicrobiales;f__EB1017	-1.001	0.00768049
k__Bacteria;p__Acidobacteria;c__;o__;f__	0.369166	0.0586861
k__Bacteria;p__Proteobacteria;c__Deltaproteobacteria;o__MBNT15;f__	0	0
k__Bacteria;p__Lentisphaerae;c__[Lentisphaeria];o__Victivallales;f__Victivallaceae	0	0.0302512
k__Bacteria;p__NC10;c__12-24;o__JH-WHS47;f__	1.001	0.0164706
k__Bacteria;p__Acidobacteria;c__AT-s54;o__;f__	0	0.00555556
k__Bacteria;p__Proteobacteria;c__Gammaproteobacteria;o__Thiohalorhabdales;f__Thiohalorhabdaceae	-0.936847	0.0442688
k__Bacteria;p__Actinobacteria;c__Acidimicrobiia;o__Acidimicrobiales;f__OCS155	2.03053	0.110327
k__Bacteria;p__Nitrospirae;c__Nitrospira;o__Nitrospirales;f__[Thermodesulfovibrionaceae]	-1.24898	0.0326785
k__Bacteria;p__WS3;c__PRR-12;o__;f__	0	0.00979667
k__Bacteria;p__OP3;c__koll11;o__;f__	0	0
k__Bacteria;p__Planctomycetes;c__OM190;o__agg27;f__	1.72023	0.109283
k__Bacteria;p__Gemmatimonadetes;c__Gemmatimonadetes;o__Gemmatimonadales;f__	0	0
k__Bacteria;p__WS3;c__PRR-12;o__GN03;f__	0	0
k__Bacteria;p__Proteobacteria;c__Epsilonproteobacteria;o__Campylobacterales;f__Helicobacteraceae	-1.13077	0.0327788
k__Bacteria;p__Proteobacteria;c__Alphaproteobacteria;o__Kiloniellales;f__Kiloniellaceae	2.00203	0.166634
k__Bacteria;p__WS3;c__PRR-12;o__Sediment-1;f__	0	0.00382609
k__Bacteria;p__Chloroflexi;c__S085;o__;f__	0	0
k__Bacteria;p__Verrucomicrobia;c__Verruco-5;o__WCHB1-41;f__	0	0
k__Bacteria;p__Acidobacteria;c__Solibacteres;o__Solibacterales;f__[Bryobacteraceae]	0	0
k__Bacteria;p__Planctomycetes;c__Phycisphaerae;o__AKAU3564;f__	0	0.00342857
k__Bacteria;p__Actinobacteria;c__Actinobacteria;o__Actinomycetales;f__Pseudonocardiaceae	0	0
k__Bacteria;p__Cyanobacteria;c__Gloeobacterophycideae;o__Gloeobacterales;f__Gloeobacteraceae	0	0.0127611
k__Bacteria;p__Bacteroidetes;c__Bacteroidia;o__Bacteroidales;f__Marinilabiaceae	0.415556	0.0646663
k__Bacteria;p__Actinobacteria;c__Acidimicrobiia;o__Acidimicrobiales;f__JdFBGBact	0	0
k__Bacteria;p__WS3;c__PRR-12;o__LD1-PA13;f__	0	0
k__Bacteria;p__Verrucomicrobia;c__[Pedosphaerae];o__Arctic97B-4;f__	3.6632	0.27915
k__Bacteria;p__Armatimonadetes;c__Armatimonadia;o__Armatimonadales;f__Armatimonadaceae	0	0.0247465
k__Bacteria;p__Actinobacteria;c__Acidimicrobiia;o__Acidimicrobiales;f__SC3-41	0	0.0144515
k__Bacteria;p__Proteobacteria;c__Gammaproteobacteria;o__Thiotrichales;f__	0	0.00727273
k__Bacteria;p__GN02;c__GN07;o__;f__	0	0.002
k__Bacteria;p__Elusimicrobia;c__Elusimicrobia;o__IIb;f__	-0.0565235	0.0165086
k__Bacteria;p__Firmicutes;c__Clostridia;o__Clostridiales;f__Christensenellaceae	0	0
k__Bacteria;p__Tenericutes;c__CK-1C4-19;o__;f__	0	0
k__Bacteria;p__Actinobacteria;c__Actinobacteria;o__Actinomycetales;f__Geodermatophilaceae	0	0
k__Bacteria;p__Proteobacteria;c__Betaproteobacteria;o__Hydrogenophilales;f__Hydrogenophilaceae	0	0
k__Bacteria;p__Chloroflexi;c__Chloroflexi;o__Chloroflexales;f__Oscillochloridaceae	0	0
k__Bacteria;p__Acidobacteria;c__[Chloracidobacteria];o__RB41;f__	0	0.00266667
k__Bacteria;p__GN04;c__GN15;o__;f__	0	0
k__Bacteria;p__OP8;c__OP8_1;o__;f__	0	0
k__Bacteria;p__Proteobacteria;c__Deltaproteobacteria;o__NKB15;f__	0	0
k__Bacteria;p__Chlorobi;c__;o__;f__	0	0.00693705
k__Bacteria;p__Bacteroidetes;c__Cytophagia;o__Cytophagales;f__[Amoebophilaceae]	-1.41675	0.0223896
k__Bacteria;p__Bacteroidetes;c__Bacteroidia;o__Bacteroidales;f__VC21_Bac22	-1.001	0.0182401
k__Bacteria;p__Actinobacteria;c__Actinobacteria;o__Actinomycetales;f__Micrococcaceae	0.659191	0.12432
k__Bacteria;p__Actinobacteria;c__Actinobacteria;o__Actinomycetales;f__Streptomycetaceae	0	0.002
k__Bacteria;p__Cyanobacteria;c__Synechococcophycideae;o__Synechococcales;f__Acaryochloridaceae	0	0
k__Bacteria;p__Tenericutes;c__Mollicutes;o__;f__	0.926416	0.0697153
k__Bacteria;p__GAL15;c__;o__;f__	1.001	0.0132544
k__Bacteria;p__Chloroflexi;c__Anaerolineae;o__SB-34;f__	1.001	0.00572222
k__Bacteria;p__Bacteroidetes;c__Cytophagia;o__Cytophagales;f__	0	0.00511111
k__Bacteria;p__Verrucomicrobia;c__[Methylacidiphilae];o__S-BQ2-57;f__	1.35161	0.0185585
k__Bacteria;p__Verrucomicrobia;c__Opitutae;o__[Pelagicoccales];f__[Pelagicoccaceae]	0	0
k__Bacteria;p__Firmicutes;c__Bacilli;o__Turicibacterales;f__Turicibacteraceae	0.200008	0.0228232
k__Bacteria;p__Firmicutes;c__Bacilli;o__Lactobacillales;f__Aerococcaceae	1.3703	0.110348
k__Bacteria;p__Proteobacteria;c__Alphaproteobacteria;o__Rhizobiales;f__Xanthobacteraceae	0	0
k__Bacteria;p__Proteobacteria;c__Betaproteobacteria;o__A21b;f__EB1003	2.33058	0.109723
k__Bacteria;p__Proteobacteria;c__Betaproteobacteria;o__Methylophilales;f__Methylophilaceae	-1.41673	0.0153573
k__Bacteria;p__OP3;c__koll11;o__GIF10;f__	0	0
k__Bacteria;p__Proteobacteria;c__Betaproteobacteria;o__EC94;f__	0	0
k__Bacteria;p__Proteobacteria;c__Alphaproteobacteria;o__Rhizobiales;f__Beijerinckiaceae	0	0.002
k__Bacteria;p__Proteobacteria;c__Gammaproteobacteria;o__Alteromonadales;f__211ds20	0.699151	0.0394958
k__Bacteria;p__Actinobacteria;c__Actinobacteria;o__Actinomycetales;f__ACK-M1	0	0
k__Bacteria;p__NKB19;c__;o__;f__	1.001	0.00350725
k__Bacteria;p__Gemmatimonadetes;c__Gemm-6;o__;f__	-1.001	0.0107168
k__Bacteria;p__Chlorobi;c__BSV26;o__PK329;f__	1.001	0.0036
k__Bacteria;p__Actinobacteria;c__Thermoleophilia;o__Solirubrobacterales;f__Conexibacteraceae	0	0
k__Bacteria;p__Chloroflexi;c__Anaerolineae;o__SBR1031;f__A4b	-1.41582	0.0261369
k__Bacteria;p__Planctomycetes;c__Pla4;o__;f__	0	0.00594545
k__Bacteria;p__Armatimonadetes;c__Chthonomonadetes;o__SJA-22;f__	0	0
k__Bacteria;p__OP8;c__OP8_1;o__HMMVPog-54;f__	0	0
k__Bacteria;p__Acidobacteria;c__iii1-8;o__32-20;f__	1.001	0.0171539
k__Bacteria;p__Proteobacteria;c__Gammaproteobacteria;o__HTCC2188;f__	-0.4698	0.0242868
k__Bacteria;p__Proteobacteria;c__;o__;f__	1.001	0.0374935
k__Bacteria;p__Firmicutes;c__Clostridia;o__Clostridiales;f__[Acidaminobacteraceae]	0.687127	0.0328545
k__Bacteria;p__Chloroflexi;c__Anaerolineae;o__;f__	0	0
k__Bacteria;p__Chloroflexi;c__Anaerolineae;o__S0208;f__	0	0
k__Bacteria;p__Nitrospirae;c__Nitrospira;o__Nitrospirales;f__FW	1.001	0.00981149
k__Bacteria;p__Actinobacteria;c__Actinobacteria;o__Actinomycetales;f__Nocardiaceae	-0.122515	0.0237715
k__Bacteria;p__Actinobacteria;c__Actinobacteria;o__Actinomycetales;f__Gordoniaceae	0	0.0139429
k__Bacteria;p__Proteobacteria;c__Gammaproteobacteria;o__Aeromonadales;f__Aeromonadaceae	-1.001	0.00425
k__Bacteria;p__Firmicutes;c__Bacilli;o__Bacillales;f__	1.001	0.00932026
k__Bacteria;p__Bacteroidetes;c__[Rhodothermi];o__[Rhodothermales];f__Rhodothermaceae	0.99112	0.0669173
k__Bacteria;p__Chloroflexi;c__Anaerolineae;o__WCHB1-50;f__	0	0.003
k__Archaea;p__Euryarchaeota;c__Thermoplasmata;o__E2;f__Marine group III	0.890623	0.0902961
k__Bacteria;p__Proteobacteria;c__Gammaproteobacteria;o__HOC36;f__	-1.001	0.0072
k__Bacteria;p__Chloroflexi;c__TK17;o__mle1-48;f__	0	0
k__Bacteria;p__Poribacteria;c__;o__;f__	0	0
k__Bacteria;p__OP3;c__PBS-25;o__;f__	1.60832	0.0231762
k__Bacteria;p__Armatimonadetes;c__Chthonomonadetes;o__Chthonomonadales;f__Chthonomonadaceae	0	0
k__Bacteria;p__Proteobacteria;c__Gammaproteobacteria;o__Methylococcales;f__Crenotrichaceae	-1.36931	0.0191194
k__Bacteria;p__SBR1093;c__VHS-B5-50;o__;f__	0	0.00383333
k__Bacteria;p__Acidobacteria;c__Acidobacteria-6;o__CCU21;f__	-1.001	0.0180609
k__Bacteria;p__Cyanobacteria;c__;o__;f__	-0.0864233	0.0251747
k__Bacteria;p__Proteobacteria;c__Deltaproteobacteria;o__Syntrophobacterales;f__Syntrophaceae	1.29701	0.072262
k__Bacteria;p__Chloroflexi;c__Thermomicrobia;o__JG30-KF-CM45;f__	0	0
k__Bacteria;p__Firmicutes;c__Bacilli;o__Gemellales;f__Gemellaceae	-0.5955	0.0925348
k__Bacteria;p__Proteobacteria;c__Deltaproteobacteria;o__Syntrophobacterales;f__Syntrophorhabdaceae	0	0.002
k__Bacteria;p__Spirochaetes;c__[Brachyspirae];o__[Brachyspirales];f__Brachyspiraceae	0	0
k__Bacteria;p__Verrucomicrobia;c__Verruco-5;o__LD1-PB3;f__LD1-PA34	0	0
k__Bacteria;p__Lentisphaerae;c__[Lentisphaeria];o__Z20;f__	0	0.0096094
k__Bacteria;p__Proteobacteria;c__Deltaproteobacteria;o__Myxococcales;f__Polyangiaceae	0	0.0101072
k__Bacteria;p__Chlorobi;c__SJA-28;o__;f__	1.001	0.0127857
k__Bacteria;p__WS5;c__;o__;f__	0	0
k__Archaea;p__Crenarchaeota;c__Thaumarchaeota;o__Cenarchaeales;f__SAGMA-X	1.61301	0.092393
k__Bacteria;p__Planctomycetes;c__Phycisphaerae;o__CPla-3;f__	0	0
k__Bacteria;p__Proteobacteria;c__Gammaproteobacteria;o__PYR10d3;f__	0	0
k__Bacteria;p__Acidobacteria;c__Holophagae;o__Holophagales;f__Holophagaceae	0	0
k__Bacteria;p__Actinobacteria;c__Actinobacteria;o__Actinomycetales;f__Dermabacteraceae	-2.2368	0.0450332
k__Bacteria;p__Actinobacteria;c__Actinobacteria;o__;f__	0	0
k__Bacteria;p__Proteobacteria;c__Alphaproteobacteria;o__Sphingomonadales;f__	-1.001	0.002
k__Bacteria;p__Actinobacteria;c__Acidimicrobiia;o__Acidimicrobiales;f__ntu14	0	0
k__Archaea;p__Crenarchaeota;c__MBGB;o__;f__	0	0.00417391
k__Bacteria;p__Cyanobacteria;c__Oscillatoriophycideae;o__Oscillatoriales;f__Phormidiaceae	0	0
k__Bacteria;p__Acidobacteria;c__[Chloracidobacteria];o__[Chloracidobacterales];f__[Chloracidobacteraceae]	0	0
k__Bacteria;p__Proteobacteria;c__Gammaproteobacteria;o__Acidithiobacillales;f__	1.001	0.0036
k__Bacteria;p__Chlorobi;c__OPB56;o__;f__	0	0
k__Bacteria;p__GOUTA4;c__;o__;f__	0	0
k__Bacteria;p__Proteobacteria;c__Deltaproteobacteria;o__MIZ46;f__	0	0
k__Bacteria;p__WS3;c__PRR-12;o__Sediment-1;f__CV106	1.4167	0.0198443
k__Bacteria;p__Firmicutes;c__Bacilli;o__Lactobacillales;f__	0	0
k__Bacteria;p__Armatimonadetes;c__Armatimonadia;o__FW68;f__	0	0
k__Bacteria;p__Chlamydiae;c__Chlamydiia;o__Chlamydiales;f__Simkaniaceae	0	0.0102857
k__Archaea;p__Euryarchaeota;c__Halobacteria;o__Halobacteriales;f__Halobacteriaceae	1.001	0.00436058
k__Bacteria;p__Proteobacteria;c__Deltaproteobacteria;o__[Entotheonellales];f__	1.001	0.0198318
k__Bacteria;p__Proteobacteria;c__Alphaproteobacteria;o__Rhizobiales;f__Bartonellaceae	0	0
k__Bacteria;p__Proteobacteria;c__Betaproteobacteria;o__Gallionellales;f__Gallionellaceae	0	0.00384615
k__Bacteria;p__Chlorobi;c__Ignavibacteria;o__Ignavibacteriales;f__lheB3-7	-1.41705	0.0241889
k__Bacteria;p__Acidobacteria;c__OS-K;o__;f__	1.41558	0.0296631
k__Bacteria;p__Actinobacteria;c__Thermoleophilia;o__Solirubrobacterales;f__Solirubrobacteraceae	0	0.0185237
k__Bacteria;p__Gemmatimonadetes;c__Gemmatimonadetes;o__;f__	0	0
k__Bacteria;p__Firmicutes;c__Bacilli;o__Lactobacillales;f__Lactobacillaceae	1.76505	0.0513077
k__Bacteria;p__Acidobacteria;c__[Chloracidobacteria];o__DS-100;f__	0	0
k__Bacteria;p__Proteobacteria;c__Epsilonproteobacteria;o__Campylobacterales;f__	1.001	0.009337
k__Bacteria;p__Chlorobi;c__BSV26;o__C20;f__	0	0
k__Bacteria;p__Cyanobacteria;c__Synechococcophycideae;o__Pseudanabaenales;f__	0	0
k__Bacteria;p__SAR406;c__AB16;o__ZA3648c;f__	0	0
k__Bacteria;p__GN04;c__;o__;f__	0	0
k__Bacteria;p__WS3;c__PRR-12;o__GN03;f__KSB4	0	0
k__Bacteria;p__Planctomycetes;c__Planctomycetia;o__B97;f__	0	0.00355556
k__Bacteria;p__Planctomycetes;c__vadinHA49;o__DH61;f__	0	0
k__Bacteria;p__Firmicutes;c__Bacilli;o__Lactobacillales;f__Leuconostocaceae	-1.41026	0.00675251
k__Bacteria;p__Planctomycetes;c__028H05-P-BN-P5;o__;f__	1.001	0.0113014
k__Bacteria;p__Actinobacteria;c__Actinobacteria;o__Actinomycetales;f__Promicromonosporaceae	0	0.00337549
k__Bacteria;p__Proteobacteria;c__Deltaproteobacteria;o__GW-28;f__	0	0
k__Bacteria;p__Actinobacteria;c__Acidimicrobiia;o__Acidimicrobiales;f__ZA3409c	0	0.00363636
k__Bacteria;p__Acidobacteria;c__iii1-8;o__SJA-36;f__	1.001	0.00736125
k__Bacteria;p__Proteobacteria;c__Gammaproteobacteria;o__Alteromonadales;f__[Chromatiaceae]	1.47193	0.0114648
k__Bacteria;p__TM7;c__SC3;o__;f__	0	0
k__Bacteria;p__Chloroflexi;c__Dehalococcoidetes;o__GIF9;f__	0	0
k__Bacteria;p__Elusimicrobia;c__Endomicrobia;o__;f__	0	0.0089697
k__Bacteria;p__Proteobacteria;c__Alphaproteobacteria;o__Rickettsiales;f__AEGEAN_112	1.32656	0.105965
k__Bacteria;p__Chloroflexi;c__Anaerolineae;o__A31;f__S47	0	0
k__Bacteria;p__Fibrobacteres;c__Fibrobacteria;o__Ucp1540;f__	0	0
k__Bacteria;p__Actinobacteria;c__MB-A2-108;o__0319-7L14;f__	0	0
k__Bacteria;p__Proteobacteria;c__Betaproteobacteria;o__Nitrosomonadales;f__Nitrosomonadaceae	1.001	0.0126718
k__Bacteria;p__GN02;c__3BR-5F;o__;f__	0	0
k__Bacteria;p__Actinobacteria;c__Coriobacteriia;o__Coriobacteriales;f__Coriobacteriaceae	0	0.0165869
k__Bacteria;p__OD1;c__SM2F11;o__;f__	0	0
k__Bacteria;p__Chloroflexi;c__Anaerolineae;o__envOPS12;f__	1.4139	0.02095
k__Bacteria;p__Actinobacteria;c__Actinobacteria;o__WCHB1-81;f__At425_EubF1	0	0.00356125
k__Bacteria;p__Chlorobi;c__Ignavibacteria;o__Ignavibacteriales;f__Ignavibacteriaceae	0	0.0187802
k__Archaea;p__Euryarchaeota;c__Thermoplasmata;o__E2;f__	0	0.0035
k__Bacteria;p__Cyanobacteria;c__4C0d-2;o__SM1D11;f__	0	0
k__Bacteria;p__Proteobacteria;c__Gammaproteobacteria;o__Oceanospirillales;f__Oleiphilaceae	6.48623	1.42438
k__Bacteria;p__Actinobacteria;c__Actinobacteria;o__Actinomycetales;f__Dermacoccaceae	0.0864233	0.040872
k__Bacteria;p__Firmicutes;c__Bacilli;o__Bacillales;f__Paenibacillaceae	0	0
k__Bacteria;p__Planctomycetes;c__C6;o__MVS-107;f__	-1.001	0.00747826
k__Bacteria;p__Proteobacteria;c__Alphaproteobacteria;o__Rhizobiales;f__Cohaesibacteraceae	1.001	0.0108357
k__Bacteria;p__Chloroflexi;c__Anaerolineae;o__MSB-1E9;f__	0	0
k__Bacteria;p__Acidobacteria;c__Acidobacteria-6;o__iii1-15;f__mb2424	0	0
k__Bacteria;p__Cyanobacteria;c__Oscillatoriophycideae;o__Chroococcales;f__	0	0
k__Bacteria;p__Actinobacteria;c__Actinobacteria;o__Actinomycetales;f__Cellulomonadaceae	0	0
k__Bacteria;p__Proteobacteria;c__Deltaproteobacteria;o__NB1-j;f__MND4	1.001	0.0102857
k__Bacteria;p__Armatimonadetes;c__0319-6E2;o__;f__	0	0
k__Bacteria;p__Proteobacteria;c__Gammaproteobacteria;o__Aeromonadales;f__	0	0
k__Bacteria;p__Actinobacteria;c__Actinobacteria;o__Actinomycetales;f__Mycobacteriaceae	0	0
k__Bacteria;p__Proteobacteria;c__Gammaproteobacteria;o__Chromatiales;f__Chromatiaceae	-0.472677	0.0349397
k__Bacteria;p__Verrucomicrobia;c__Verruco-5;o__LD1-PB3;f__	0	0
k__Bacteria;p__SAR406;c__AB16;o__Arctic96B-7;f__Sc-NB04	2.77027	0.225313
k__Bacteria;p__Caldithrix;c__Caldithrixae;o__Caldithrixales;f__	1.001	0.0205897
k__Bacteria;p__Actinobacteria;c__Acidimicrobiia;o__Acidimicrobiales;f__wb1_P06	0.993935	0.127706
k__Bacteria;p__Actinobacteria;c__Actinobacteria;o__Actinomycetales;f__Kineosporiaceae	0	0
k__Bacteria;p__Actinobacteria;c__Actinobacteria;o__Actinomycetales;f__Micromonosporaceae	0	0.00266667
k__Bacteria;p__Chlorobi;c__Ignavibacteria;o__Ignavibacteriales;f__[Melioribacteraceae]	0	0
k__Bacteria;p__Proteobacteria;c__Gammaproteobacteria;o__34P16;f__	0	0.0176685
k__Bacteria;p__Chloroflexi;c__Anaerolineae;o__Caldilineales;f__Caldilineaceae	0	0.00636264
k__Bacteria;p__Chloroflexi;c__TK10;o__B07_WMSP1;f__	0	0
k__Bacteria;p__Cyanobacteria;c__Nostocophycideae;o__Nostocales;f__Scytonemataceae	0	0
k__Bacteria;p__Proteobacteria;c__Deltaproteobacteria;o__BPC076;f__	1.001	0.00380952
k__Bacteria;p__Firmicutes;c__Bacilli;o__Bacillales;f__[Exiguobacteraceae]	0	0
k__Bacteria;p__Acidobacteria;c__iii1-8;o__DS-18;f__	0	0.003
k__Bacteria;p__Firmicutes;c__Bacilli;o__Lactobacillales;f__Carnobacteriaceae	0.828633	0.0306405
k__Bacteria;p__[Thermi];c__Deinococci;o__Deinococcales;f__Trueperaceae	0	0.00266667
k__Bacteria;p__Chloroflexi;c__TK17;o__;f__	0	0
k__Bacteria;p__Acidobacteria;c__Acidobacteria-5;o__;f__	1.73634	0.0276992
k__Bacteria;p__Acidobacteria;c__PAUC37f;o__;f__	0	0.0302118
k__Bacteria;p__Tenericutes;c__Mollicutes;o__RF39;f__	-1.001	0.0349024
k__Bacteria;p__SBR1093;c__;o__;f__	0	0
k__Archaea;p__Crenarchaeota;c__MBGA;o__NRP-J;f__	0	0
k__Bacteria;p__Actinobacteria;c__Nitriliruptoria;o__Nitriliruptorales;f__Nitriliruptoraceae	0	0
k__Bacteria;p__FBP;c__;o__;f__	0	0.00677056
k__Bacteria;p__Actinobacteria;c__OPB41;o__;f__	0	0.00361053
k__Bacteria;p__Spirochaetes;c__[Brachyspirae];o__[Brachyspirales];f__A0-023	0	0
k__Bacteria;p__TPD-58;c__;o__;f__	0	0.009875
k__Bacteria;p__Actinobacteria;c__Actinobacteria;o__Actinomycetales;f__Tsukamurellaceae	0	0.00715789
k__Bacteria;p__Proteobacteria;c__Deltaproteobacteria;o__Desulfovibrionales;f__Desulfohalobiaceae	0	0
k__Bacteria;p__Elusimicrobia;c__Elusimicrobia;o__Elusimicrobiales;f__	0	0
k__Bacteria;p__Spirochaetes;c__MVP-15;o__PL-11B10;f__	0	0.00953905
k__Archaea;p__Crenarchaeota;c__AAG;o__;f__	0	0
k__Bacteria;p__BRC1;c__PRR-11;o__;f__	0	0
k__Bacteria;p__Proteobacteria;c__Gammaproteobacteria;o__Oceanospirillales;f__Saccharospirillaceae	1.6997	0.071644
k__Bacteria;p__Actinobacteria;c__Thermoleophilia;o__Gaiellales;f__	-1.001	0.00634921
k__Bacteria;p__Proteobacteria;c__Gammaproteobacteria;o__Alteromonadales;f__J115	1.24077	0.0653698
k__Bacteria;p__Proteobacteria;c__Deltaproteobacteria;o__Sva0853;f__S25_1238	-1.44784	0.0534789
k__Bacteria;p__GN02;c__;o__;f__	-1.001	0.00380952
k__Bacteria;p__FCPU426;c__;o__;f__	0	0.00995541
k__Bacteria;p__Proteobacteria;c__Gammaproteobacteria;o__Chromatiales;f__Halothiobacillaceae	0	0
k__Bacteria;p__Actinobacteria;c__Actinobacteria;o__Actinomycetales;f__Yaniellaceae	0	0
k__Bacteria;p__Fusobacteria;c__Fusobacteriia;o__Fusobacteriales;f__	0	0
k__Bacteria;p__Proteobacteria;c__Deltaproteobacteria;o__Desulfuromonadales;f__Pelobacteraceae	0	0
k__Bacteria;p__[Thermi];c__Deinococci;o__Thermales;f__Thermaceae	0	0.0086
k__Bacteria;p__Proteobacteria;c__Deltaproteobacteria;o__FAC87;f__	0	0
k__Bacteria;p__Firmicutes;c__Clostridia;o__OPB54;f__	0	0
k__Bacteria;p__Armatimonadetes;c__SJA-176;o__GAB-B06;f__	0	0
k__Bacteria;p__Firmicutes;c__Clostridia;o__Thermoanaerobacterales;f__Caldicellulosiruptoraceae	0	0
k__Bacteria;p__[Caldithrix];c__KSB1;o__Ucn15732;f__	0	0
k__Bacteria;p__Proteobacteria;c__Deltaproteobacteria;o__Myxococcales;f__Cystobacteraceae	0	0.0277706
k__Bacteria;p__Acidobacteria;c__TM1;o__;f__	0	0
k__Bacteria;p__KSB3;c__GN06;o__;f__	0	0.0038
k__Bacteria;p__Armatimonadetes;c__SJA-176;o__RB046;f__	0	0
k__Bacteria;p__Planctomycetes;c__C6;o__d113;f__	0	0
k__Bacteria;p__Firmicutes;c__Erysipelotrichi;o__Erysipelotrichales;f__Erysipelotrichaceae	0	0.002
k__Bacteria;p__Bacteroidetes;c__Bacteroidia;o__Bacteroidales;f__GZKB119	0	0
k__Bacteria;p__Chloroflexi;c__C0119;o__;f__	0	0
k__Bacteria;p__LCP-89;c__SAW1_B44;o__;f__	0	0
k__Bacteria;p__Elusimicrobia;c__Elusimicrobia;o__FAC88;f__	0	0
k__Bacteria;p__Chloroflexi;c__Anaerolineae;o__H39;f__	0	0
k__Archaea;p__Euryarchaeota;c__Methanobacteria;o__Methanobacteriales;f__Methanobacteriaceae	0	0.0203286
k__Bacteria;p__Firmicutes;c__Clostridia;o__Clostridiales;f__Peptococcaceae	0	0.0055513
k__Bacteria;p__Fibrobacteres;c__TG3;o__TG3-2;f__	0	0
k__Bacteria;p__Actinobacteria;c__Thermoleophilia;o__Solirubrobacterales;f__Patulibacteraceae	0	0.00909856
k__Bacteria;p__SC4;c__;o__;f__	0	0
k__Bacteria;p__Proteobacteria;c__Zetaproteobacteria;o__Mariprofundales;f__Mariprofundaceae	0	0
k__Bacteria;p__Proteobacteria;c__Alphaproteobacteria;o__Rhizobiales;f__Brucellaceae	0.437942	0.0228862
k__Bacteria;p__Actinobacteria;c__Actinobacteria;o__Actinomycetales;f__Nocardiopsaceae	0	0
k__Bacteria;p__Proteobacteria;c__Gammaproteobacteria;o__Oceanospirillales;f__HOC21	0	0
k__Bacteria;p__Proteobacteria;c__Betaproteobacteria;o__IS-44;f__	-1.001	0.00266667
k__Bacteria;p__Chloroflexi;c__Anaerolineae;o__SHA-20;f__	0	0.00369846
k__Bacteria;p__Actinobacteria;c__Acidimicrobiia;o__Acidimicrobiales;f__TK06	-1.001	0.0209206
k__Archaea;p__[Parvarchaeota];c__[Parvarchaea];o__WCHD3-30;f__	0	0.00294545
k__Bacteria;p__OP8;c__OP8_2;o__;f__	0	0.0105257
k__Bacteria;p__Proteobacteria;c__Betaproteobacteria;o__MKC10;f__	0	0
k__Bacteria;p__Planctomycetes;c__[Brocadiae];o__Brocadiales;f__Brocadiaceae	0	0
k__Bacteria;p__Actinobacteria;c__Actinobacteria;o__Actinomycetales;f__Dietziaceae	0.122515	0.0108127
k__Bacteria;p__Verrucomicrobia;c__;o__;f__	0	0
k__Bacteria;p__Proteobacteria;c__Deltaproteobacteria;o__Desulfobacterales;f__Nitrospinaceae	0	0
k__Bacteria;p__Chloroflexi;c__TK10;o__AKYG885;f__Dolo_23	0	0
k__Bacteria;p__NKB19;c__TSBW08;o__;f__	0	0
k__Bacteria;p__Spirochaetes;c__[Leptospirae];o__[Leptospirales];f__Leptospiraceae	0	0
k__Bacteria;p__Lentisphaerae;c__[Lentisphaeria];o__Lentisphaerales;f__	0	0.00705714
k__Bacteria;p__Planctomycetes;c__vadinHA49;o__;f__	0	0.00787636
k__Bacteria;p__;c__;o__;f__	0	0.00380952
k__Bacteria;p__Chloroflexi;c__Anaerolineae;o__OPB11;f__	0	0.006
k__Bacteria;p__Tenericutes;c__RF3;o__ML615J-28;f__	0	0
k__Bacteria;p__AD3;c__ABS-6;o__;f__	0	0
k__Bacteria;p__NKB19;c__SHAB590;o__;f__	0	0
k__Bacteria;p__GN02;c__GKS2-174;o__;f__	0	0.0133651
k__Bacteria;p__Acidobacteria;c__Solibacteres;o__Solibacterales;f__AKIW659	0	0
k__Bacteria;p__Proteobacteria;c__Betaproteobacteria;o__Thiobacterales;f__Thiobacteraceae	0	0
k__Bacteria;p__NC10;c__12-24;o__Methylomirabiliales;f__Methylomirabiliaceae	0	0
k__Bacteria;p__AncK6;c__;o__;f__	0	0
k__Archaea;p__Crenarchaeota;c__MCG;o__;f__	0	0
k__Bacteria;p__Proteobacteria;c__Deltaproteobacteria;o__Sva0853;f__JTB36	0	0
k__Bacteria;p__Acidobacteria;c__BPC102;o__;f__	0	0.00568889
k__Bacteria;p__Acidobacteria;c__Solibacteres;o__Solibacterales;f__PK34	0	0
k__Bacteria;p__Firmicutes;c__Clostridia;o__Clostridiales;f__JTB215	0	0
k__Bacteria;p__Armatimonadetes;c__[Fimbriimonadia];o__;f__	0	0
k__Archaea;p__Euryarchaeota;c__Thermoplasmata;o__E2;f__[Methanomassiliicoccaceae]	0	0
k__Bacteria;p__Firmicutes;c__Bacilli;o__Bacillales;f__Listeriaceae	0.0314192	0.00982262
k__Bacteria;p__OP11;c__;o__;f__	0	0.00622222
k__Bacteria;p__Gemmatimonadetes;c__Gemmatimonadetes;o__Gemmatimonadales;f__Ellin5301	0	0
k__Bacteria;p__Chloroflexi;c__Anaerolineae;o__SBR1031;f__SJA-101	0	0
k__Bacteria;p__TM6;c__SBRH58;o__;f__	0	0.00316484
k__Bacteria;p__Firmicutes;c__Bacilli;o__Bacillales;f__Alicyclobacillaceae	0	0
k__Bacteria;p__Actinobacteria;c__Acidimicrobiia;o__Acidimicrobiales;f__Microthrixaceae	0	0.00338012
k__Bacteria;p__SBR1093;c__A712011;o__;f__	2.59935	0.093227
k__Bacteria;p__Proteobacteria;c__Alphaproteobacteria;o__Rhizobiales;f__Rhodobiaceae	0	0
k__Archaea;p__Euryarchaeota;c__Thermoplasmata;o__E2;f__TMEG	0	0
k__Bacteria;p__Verrucomicrobia;c__Verruco-5;o__;f__	0	0
k__Bacteria;p__Chloroflexi;c__TK17;o__TK18;f__	0	0.00680702
k__Bacteria;p__Actinobacteria;c__Acidimicrobiia;o__Acidimicrobiales;f__Iamiaceae	0	0
k__Bacteria;p__Synergistetes;c__Synergistia;o__Synergistales;f__Dethiosulfovibrionaceae	0	0.000666667
k__Bacteria;p__Chlamydiae;c__Chlamydiia;o__Chlamydiales;f__Rhabdochlamydiaceae	0	0.0032
k__Bacteria;p__Planctomycetes;c__Phycisphaerae;o__CCM11a;f__	0	0.00330882
k__Bacteria;p__Proteobacteria;c__Betaproteobacteria;o__Nitrosomonadales;f__	0	0.00266667
k__Bacteria;p__Spirochaetes;c__[Leptospirae];o__[Leptospirales];f__Sediment-4	0	0.00346667
k__Bacteria;p__Proteobacteria;c__Deltaproteobacteria;o__Sva0853;f__SAR324	1.38439	0.0756181
k__Bacteria;p__NC10;c__12-24;o__;f__	0	0
k__Bacteria;p__Proteobacteria;c__Deltaproteobacteria;o__Syntrophobacterales;f__	0	0
k__Bacteria;p__Cyanobacteria;c__Oscillatoriophycideae;o__Chroococcales;f__Prochloraceae	0	0
k__Bacteria;p__Actinobacteria;c__Actinobacteria;o__Actinomycetales;f__Frankiaceae	0	0
k__Bacteria;p__Chloroflexi;c__Chloroflexi;o__AKIW781;f__	0	0
k__Bacteria;p__OP8;c__OP8_1;o__SHA-124;f__	0	0
k__Archaea;p__[Parvarchaeota];c__[Micrarchaea];o__[Micrarchaeles];f__	0	0
k__Bacteria;p__Planctomycetes;c__Phycisphaerae;o__mle1-8;f__	0	0.00385714
k__Bacteria;p__Chloroflexi;c__Dehalococcoidetes;o__Dehalococcoidales;f__	0	0
k__Bacteria;p__Chloroflexi;c__Anaerolineae;o__pLW-97;f__	0	0.00376471
k__Bacteria;p__Proteobacteria;c__Gammaproteobacteria;o__Alteromonadales;f__Moritellaceae	2.17346	0.0898456
k__Bacteria;p__Armatimonadetes;c__[Fimbriimonadia];o__[Fimbriimonadales];f__	0	0
k__Bacteria;p__Verrucomicrobia;c__[Methylacidiphilae];o__Methylacidiphilales;f__LD19	0	0
k__Bacteria;p__Cyanobacteria;c__ML635J-21;o__;f__	0	0.0126014
k__Bacteria;p__Bacteroidetes;c__;o__;f__	0	0
k__Bacteria;p__OP3;c__BD4-9;o__;f__	0	0
k__Bacteria;p__Actinobacteria;c__Actinobacteria;o__Actinomycetales;f__Propionibacteriaceae	1.3372	0.0295993
k__Bacteria;p__Bacteroidetes;c__Bacteroidia;o__Bacteroidales;f__S24-7	0	0
k__Bacteria;p__Chloroflexi;c__Anaerolineae;o__SBR1031;f__oc28	0	0

## Sheet: Indicator_Species_Results
Period	Taxa	Taxa_Label	stat	p.value	MeanAbundance
Before	k__Bacteria;p__Proteobacteria;c__Alphaproteobacteria;o__Rickettsiales;f__Pelagibacteraceae	Pelagibacteraceae	0.415016	0.004	2.40862
Before	k__Bacteria;p__Proteobacteria;c__Gammaproteobacteria;o__Alteromonadales;f__OM60	OM60	0.513602	0.001	2.332
Before	k__Bacteria;p__Cyanobacteria;c__Synechococcophycideae;o__Synechococcales;f__Synechococcaceae	Synechococcaceae	0.537751	0.002	1.45723
Before	k__Bacteria;p__Proteobacteria;c__Gammaproteobacteria;o__Vibrionales;f__Vibrionaceae	Vibrionaceae	0.471775	0.002	1.12369
Before	k__Bacteria;p__Proteobacteria;c__Gammaproteobacteria;o__Pasteurellales;f__Pasteurellaceae	Pasteurellaceae	0.356887	0.012	0.456769
Before	k__Bacteria;p__Proteobacteria;c__Betaproteobacteria;o__Neisseriales;f__Neisseriaceae	Neisseriaceae	0.372624	0.012	0.185231
Before	k__Bacteria;p__Verrucomicrobia;c__Opitutae;o__Puniceicoccales;f__Puniceicoccaceae	Puniceicoccaceae	0.55806	0.001	0.151692
Before	k__Bacteria;p__Proteobacteria;c__Gammaproteobacteria;o__Pseudomonadales;f__Moraxellaceae	Moraxellaceae	0.292594	0.042	0.104308
Before	k__Bacteria;p__Firmicutes;c__Clostridia;o__Clostridiales;f__Veillonellaceae	Veillonellaceae	0.316213	0.021	0.0783077
Before	k__Archaea;p__Euryarchaeota;c__Thermoplasmata;o__E2;f__Marine group III	Marine group III	0.344918	0.016	0.072
Before	k__Bacteria;p__Proteobacteria;c__Alphaproteobacteria;o__Rickettsiales;f__AEGEAN_112	AEGEAN_112	0.354939	0.01	0.0572308
Before	k__Bacteria;p__Proteobacteria;c__Deltaproteobacteria;o__PB19;f__	PB19 (Order)	0.435796	0.003	0.0512308
Before	k__Bacteria;p__Fusobacteria;c__Fusobacteriia;o__Fusobacteriales;f__Leptotrichiaceae	Leptotrichiaceae	0.359279	0.006	0.0364615
Before	k__Bacteria;p__Proteobacteria;c__Betaproteobacteria;o__Burkholderiales;f__Alcaligenaceae	Alcaligenaceae	0.41574	0.001	0.0236923
Before	k__Bacteria;p__Actinobacteria;c__Actinobacteria;o__Actinomycetales;f__Dermacoccaceae	Dermacoccaceae	0.281121	0.034	0.0232308
Before	k__Bacteria;p__Proteobacteria;c__Deltaproteobacteria;o__Myxococcales;f__Cystobacterineae	Cystobacterineae	0.304698	0.028	0.0227692
Before	k__Bacteria;p__Gemmatimonadetes;c__Gemm-4;o__;f__	Gemm-4 (Class)	0.27399	0.049	0.0173846
Before	k__Bacteria;p__Actinobacteria;c__Actinobacteria;o__Actinomycetales;f__Nocardiaceae	Nocardiaceae	0.264782	0.044	0.016
Before	k__Bacteria;p__Firmicutes;c__Bacilli;o__Lactobacillales;f__Lactobacillaceae	Lactobacillaceae	0.354828	0.009	0.0104615
Before	k__Bacteria;p__Bacteroidetes;c__Bacteroidia;o__Bacteroidales;f__Rikenellaceae	Rikenellaceae	0.24822	0.023	0.00953846
Before	k__Bacteria;p__Proteobacteria;c__Gammaproteobacteria;o__Salinisphaerales;f__Salinisphaeraceae	Salinisphaeraceae	0.316269	0.02	0.00769231
Before	k__Bacteria;p__Cyanobacteria;c__;o__;f__	Cyanobacteria (Phylum)	0.269395	0.048	0.00738462
Before	k__Bacteria;p__Firmicutes;c__Clostridia;o__Clostridiales;f__	Clostridiales (Order)	0.3044	0.036	0.00707692
During	k__Bacteria;p__Bacteroidetes;c__Flavobacteriia;o__Flavobacteriales;f__Flavobacteriaceae	Flavobacteriaceae	0.430536	0.003	1.92046
During	k__Bacteria;p__Proteobacteria;c__Gammaproteobacteria;o__Alteromonadales;f__Alteromonadaceae	Alteromonadaceae	0.511346	0.001	0.689692
During	k__Bacteria;p__Proteobacteria;c__Alphaproteobacteria;o__Kiloniellales;f__	Kiloniellales (Order)	0.470639	0.002	0.427231
During	k__Bacteria;p__Bacteroidetes;c__[Saprospirae];o__[Saprospirales];f__Saprospiraceae	Saprospiraceae	0.433737	0.002	0.412154
During	k__Bacteria;p__Proteobacteria;c__Gammaproteobacteria;o__;f__	Gammaproteobacteria (Class)	0.475945	0.001	0.386923
During	k__Bacteria;p__Proteobacteria;c__Gammaproteobacteria;o__Alteromonadales;f__Colwelliaceae	Colwelliaceae	0.567065	0.001	0.370154
During	k__Bacteria;p__Proteobacteria;c__Gammaproteobacteria;o__Thiohalorhabdales;f__	Thiohalorhabdales (Order)	0.421542	0.002	0.224462
During	k__Bacteria;p__Planctomycetes;c__Planctomycetia;o__Planctomycetales;f__Planctomycetaceae	Planctomycetaceae	0.402192	0.005	0.193385
During	k__Bacteria;p__Proteobacteria;c__Gammaproteobacteria;o__Oceanospirillales;f__Oceanospirillaceae	Oceanospirillaceae	0.436452	0.001	0.183692
During	k__Bacteria;p__Proteobacteria;c__Gammaproteobacteria;o__Oceanospirillales;f__Oleiphilaceae	Oleiphilaceae	0.653976	0.001	0.158
During	k__Bacteria;p__Proteobacteria;c__Alphaproteobacteria;o__Rhodospirillales;f__Rhodospirillaceae	Rhodospirillaceae	0.462534	0.001	0.153385
During	k__Bacteria;p__Proteobacteria;c__Alphaproteobacteria;o__Rhizobiales;f__Hyphomicrobiaceae	Hyphomicrobiaceae	0.452442	0.002	0.149077
During	k__Bacteria;p__Proteobacteria;c__Gammaproteobacteria;o__Oceanospirillales;f__	Oceanospirillales (Order)	0.619793	0.001	0.148462
During	k__Bacteria;p__Planctomycetes;c__Planctomycetia;o__Gemmatales;f__Gemmataceae	Gemmataceae	0.606813	0.001	0.112308
During	k__Bacteria;p__Proteobacteria;c__Betaproteobacteria;o__Burkholderiales;f__Comamonadaceae	Comamonadaceae	0.503936	0.001	0.106923
During	k__Bacteria;p__Proteobacteria;c__Betaproteobacteria;o__;f__	Betaproteobacteria (Class)	0.616409	0.001	0.0866154
During	k__Bacteria;p__Acidobacteria;c__Acidobacteria-6;o__iii1-15;f__	iii1-15 (Order)	0.429987	0.004	0.0804615
During	k__Bacteria;p__Bacteroidetes;c__[Saprospirae];o__[Saprospirales];f__Chitinophagaceae	Chitinophagaceae	0.596776	0.001	0.0798462
During	k__Bacteria;p__Proteobacteria;c__Alphaproteobacteria;o__Rhodobacterales;f__Hyphomonadaceae	Hyphomonadaceae	0.338357	0.018	0.0796923
During	k__Bacteria;p__Verrucomicrobia;c__[Spartobacteria];o__[Chthoniobacterales];f__[Chthoniobacteraceae]	Chthoniobacteraceae	0.53631	0.001	0.0707692
During	k__Bacteria;p__Proteobacteria;c__Deltaproteobacteria;o__Syntrophobacterales;f__Syntrophobacteraceae	Syntrophobacteraceae	0.495649	0.001	0.0687692
During	k__Bacteria;p__Bacteroidetes;c__Cytophagia;o__Cytophagales;f__Cytophagaceae	Cytophagaceae	0.432009	0.001	0.0632308
During	k__Bacteria;p__Proteobacteria;c__Gammaproteobacteria;o__Xanthomonadales;f__Sinobacteraceae	Sinobacteraceae	0.557742	0.001	0.0590769
During	k__Bacteria;p__Proteobacteria;c__Betaproteobacteria;o__Rhodocyclales;f__Rhodocyclaceae	Rhodocyclaceae	0.341027	0.013	0.0586154
During	k__Bacteria;p__Acidobacteria;c__[Chloracidobacteria];o__RB41;f__Ellin6075	Ellin6075	0.53193	0.002	0.056
During	k__Bacteria;p__Proteobacteria;c__Alphaproteobacteria;o__Rhodospirillales;f__Acetobacteraceae	Acetobacteraceae	0.445607	0.001	0.0546154
During	k__Bacteria;p__Verrucomicrobia;c__[Pedosphaerae];o__[Pedosphaerales];f__auto67_4W	auto67_4W	0.602762	0.001	0.0544615
During	k__Bacteria;p__Acidobacteria;c__Acidobacteriia;o__Acidobacteriales;f__Koribacteraceae	Koribacteraceae	0.470131	0.001	0.0536923
During	k__Bacteria;p__Verrucomicrobia;c__[Pedosphaerae];o__[Pedosphaerales];f__Ellin515	Ellin515	0.678421	0.001	0.0446154
During	k__Bacteria;p__Proteobacteria;c__Gammaproteobacteria;o__Oceanospirillales;f__Saccharospirillaceae	Saccharospirillaceae	0.323491	0.028	0.0404615
During	k__Bacteria;p__Proteobacteria;c__Gammaproteobacteria;o__Alteromonadales;f__Psychromonadaceae	Psychromonadaceae	0.577752	0.001	0.0346154
During	k__Bacteria;p__Proteobacteria;c__Deltaproteobacteria;o__Desulfuromonadales;f__Geobacteraceae	Geobacteraceae	0.526952	0.001	0.0344615
During	k__Bacteria;p__Acidobacteria;c__Solibacteres;o__Solibacterales;f__	Solibacterales (Order)	0.527662	0.001	0.0318462
During	k__Bacteria;p__Planctomycetes;c__Phycisphaerae;o__WD2101;f__	WD2101 (Order)	0.624613	0.001	0.0301538
During	k__Bacteria;p__Verrucomicrobia;c__[Pedosphaerae];o__[Pedosphaerales];f__	Pedosphaerales (Order)	0.543951	0.001	0.0292308
During	k__Bacteria;p__Acidobacteria;c__DA052;o__Ellin6513;f__	Ellin6513 (Order)	0.669678	0.001	0.0287692
During	k__Bacteria;p__Bacteroidetes;c__BME43;o__;f__	BME43 (Class)	0.41256	0.003	0.0275385
During	k__Bacteria;p__Acidobacteria;c__Acidobacteriia;o__Acidobacteriales;f__Acidobacteriaceae	Acidobacteriaceae	0.550374	0.001	0.0233846
During	k__Bacteria;p__Proteobacteria;c__Alphaproteobacteria;o__Rhizobiales;f__Rhizobiaceae	Rhizobiaceae	0.47267	0.001	0.0232308
During	k__Bacteria;p__Proteobacteria;c__Deltaproteobacteria;o__Desulfuromonadales;f__Desulfuromonadaceae	Desulfuromonadaceae	0.423098	0.001	0.0187692
During	k__Bacteria;p__Proteobacteria;c__Gammaproteobacteria;o__Alteromonadales;f__211ds20	211ds20	0.375646	0.005	0.0183077
During	k__Bacteria;p__Proteobacteria;c__Alphaproteobacteria;o__Rhizobiales;f__Bradyrhizobiaceae	Bradyrhizobiaceae	0.300927	0.028	0.0173846
During	k__Bacteria;p__Planctomycetes;c__Pla3;o__;f__	Pla3 (Class)	0.293839	0.035	0.0170769
During	k__Bacteria;p__Nitrospirae;c__Nitrospira;o__Nitrospirales;f__Nitrospiraceae	Nitrospiraceae	0.422134	0.001	0.0169231
During	k__Bacteria;p__Proteobacteria;c__Gammaproteobacteria;o__Legionellales;f__	Legionellales (Order)	0.269114	0.044	0.0164615
During	k__Bacteria;p__Proteobacteria;c__Betaproteobacteria;o__Ellin6067;f__	Ellin6067 (Order)	0.45956	0.001	0.0158462
During	k__Bacteria;p__Proteobacteria;c__Deltaproteobacteria;o__Myxococcales;f__Haliangiaceae	Haliangiaceae	0.356521	0.003	0.0147692
During	k__Bacteria;p__Proteobacteria;c__Deltaproteobacteria;o__Myxococcales;f__Myxococcaceae	Myxococcaceae	0.395756	0.002	0.0147692
During	k__Bacteria;p__Proteobacteria;c__Alphaproteobacteria;o__Kiloniellales;f__Kiloniellaceae	Kiloniellaceae	0.344025	0.007	0.0147692
During	k__Bacteria;p__Gemmatimonadetes;c__Gemm-1;o__;f__	Gemm-1 (Class)	0.365428	0.01	0.0143077
During	k__Bacteria;p__Nitrospirae;c__Nitrospira;o__Nitrospirales;f__0319-6A21	0319-6A21	0.575641	0.001	0.0141538
During	k__Bacteria;p__Proteobacteria;c__Alphaproteobacteria;o__Ellin329;f__	Ellin329 (Order)	0.512505	0.001	0.014
During	k__Bacteria;p__Nitrospirae;c__Nitrospira;o__Nitrospirales;f__[Thermodesulfovibrionaceae]	Thermodesulfovibrionaceae	0.441067	0.002	0.014
During	k__Bacteria;p__Planctomycetes;c__Planctomycetia;o__Gemmatales;f__Isosphaeraceae	Isosphaeraceae	0.454736	0.001	0.0135385
During	k__Bacteria;p__Proteobacteria;c__Betaproteobacteria;o__SC-I-84;f__	SC-I-84 (Order)	0.542408	0.001	0.0124615
During	k__Bacteria;p__Proteobacteria;c__Betaproteobacteria;o__MND1;f__	MND1 (Order)	0.533611	0.001	0.0118462
During	k__Bacteria;p__Proteobacteria;c__Alphaproteobacteria;o__Rhizobiales;f__Methylocystaceae	Methylocystaceae	0.583648	0.001	0.0115385
During	k__Bacteria;p__Firmicutes;c__Clostridia;o__Clostridiales;f__[Acidaminobacteraceae]	Acidaminobacteraceae	0.379212	0.001	0.0115385
During	k__Bacteria;p__Proteobacteria;c__Gammaproteobacteria;o__Alteromonadales;f__J115	J115	0.523605	0.001	0.0106154
During	k__Bacteria;p__Acidobacteria;c__Solibacteres;o__Solibacterales;f__Solibacteraceae	Solibacteraceae	0.434847	0.001	0.0104615
During	k__Bacteria;p__Bacteroidetes;c__Sphingobacteriia;o__Sphingobacteriales;f__	Sphingobacteriales (Order)	0.304826	0.03	0.0103077
During	k__Bacteria;p__Proteobacteria;c__Gammaproteobacteria;o__Aeromonadales;f__Aeromonadaceae	Aeromonadaceae	0.318672	0.012	0.0103077
During	k__Bacteria;p__Bacteroidetes;c__Bacteroidia;o__Bacteroidales;f__SB-1	SB-1	0.381991	0.007	0.00969231
During	k__Bacteria;p__Armatimonadetes;c__[Fimbriimonadia];o__[Fimbriimonadales];f__[Fimbriimonadaceae]	Fimbriimonadaceae	0.232836	0.009	0.00953846
During	k__Bacteria;p__Proteobacteria;c__Deltaproteobacteria;o__Syntrophobacterales;f__Syntrophaceae	Syntrophaceae	0.437304	0.001	0.00923077
During	k__Archaea;p__Euryarchaeota;c__Thermoplasmata;o__E2;f__DHVEG-1	DHVEG-1	0.317815	0.04	0.00907692
During	k__Bacteria;p__Proteobacteria;c__Gammaproteobacteria;o__HTCC2188;f__	HTCC2188 (Order)	0.447444	0.001	0.00892308
During	k__Bacteria;p__Proteobacteria;c__Betaproteobacteria;o__A21b;f__EB1003	EB1003	0.455993	0.002	0.00861538
During	k__Bacteria;p__Acidobacteria;c__[Chloracidobacteria];o__RB41;f__	RB41 (Order)	0.349427	0.002	0.00846154
During	k__Bacteria;p__Verrucomicrobia;c__[Pedosphaerae];o__[Pedosphaerales];f__Ellin517	Ellin517	0.346646	0.002	0.00830769
During	k__Bacteria;p__Proteobacteria;c__Alphaproteobacteria;o__Sphingomonadales;f__	Sphingomonadales (Order)	0.329847	0.025	0.00830769
During	k__Bacteria;p__Acidobacteria;c__iii1-8;o__32-20;f__	32-20 (Order)	0.350378	0.006	0.008
During	k__Archaea;p__Crenarchaeota;c__Thaumarchaeota;o__Cenarchaeales;f__SAGMA-X	SAGMA-X	0.562433	0.001	0.008
During	k__Bacteria;p__Acidobacteria;c__[Chloracidobacteria];o__PK29;f__	PK29 (Order)	0.376879	0.003	0.00784615
During	k__Bacteria;p__Proteobacteria;c__Alphaproteobacteria;o__Kordiimonadales;f__Kordiimonadaceae	Kordiimonadaceae	0.292809	0.036	0.00769231
During	k__Bacteria;p__Verrucomicrobia;c__[Pedosphaerae];o__[Pedosphaerales];f__[Pedosphaeraceae]	Pedosphaeraceae	0.469077	0.001	0.00753846
During	k__Bacteria;p__Verrucomicrobia;c__[Pedosphaerae];o__[Pedosphaerales];f__R4-41B	R4-41B	0.51617	0.001	0.00707692
During	k__Bacteria;p__Verrucomicrobia;c__[Methylacidiphilae];o__Methylacidiphilales;f__	Methylacidiphilales (Order)	0.489196	0.001	0.00707692
During	k__Bacteria;p__WS3;c__PRR-12;o__Sediment-1;f__PRR-10	PRR-10	0.456584	0.001	0.00615385
During	k__Bacteria;p__Proteobacteria;c__Gammaproteobacteria;o__Alteromonadales;f__Idiomarinaceae	Idiomarinaceae	0.365337	0.011	0.00615385
During	k__Bacteria;p__Proteobacteria;c__Betaproteobacteria;o__Gallionellales;f__Gallionellaceae	Gallionellaceae	0.285369	0.027	0.00553846
During	k__Bacteria;p__Acidobacteria;c__TM1;o__;f__	TM1 (Class)	0.307827	0.047	0.00553846
During	k__Bacteria;p__Planctomycetes;c__Phycisphaerae;o__MSBL9;f__	MSBL9 (Order)	0.291276	0.05	0.00523077
During	k__Bacteria;p__Chlorobi;c__SJA-28;o__;f__	SJA-28 (Class)	0.407619	0.004	0.00492308
During	k__Archaea;p__Crenarchaeota;c__MCG;o__pGrfC26;f__	pGrfC26 (Order)	0.369021	0.01	0.00476923
During	k__Bacteria;p__Acidobacteria;c__[Chloracidobacteria];o__11-24;f__	11-24 (Order)	0.266675	0.017	0.00476923
During	k__Bacteria;p__Verrucomicrobia;c__[Methylacidiphilae];o__S-BQ2-57;f__	S-BQ2-57 (Order)	0.443673	0.001	0.00476923
During	k__Bacteria;p__Tenericutes;c__Mollicutes;o__;f__	Mollicutes (Class)	0.428091	0.003	0.00461538
During	k__Bacteria;p__Verrucomicrobia;c__Opitutae;o__Opitutales;f__Opitutaceae	Opitutaceae	0.506337	0.001	0.00430769
During	k__Bacteria;p__Proteobacteria;c__Deltaproteobacteria;o__Myxococcales;f__Polyangiaceae	Polyangiaceae	0.395466	0.003	0.00430769
During	k__Bacteria;p__Proteobacteria;c__Deltaproteobacteria;o__Syntrophobacterales;f__Syntrophorhabdaceae	Syntrophorhabdaceae	0.489053	0.001	0.00415385
During	k__Bacteria;p__Proteobacteria;c__Alphaproteobacteria;o__Kordiimonadales;f__	Kordiimonadales (Order)	0.325132	0.019	0.004
During	k__Bacteria;p__Nitrospirae;c__Nitrospira;o__Nitrospirales;f__FW	FW	0.358298	0.006	0.004
During	k__Bacteria;p__Proteobacteria;c__Gammaproteobacteria;o__Legionellales;f__Legionellaceae	Legionellaceae	0.327722	0.008	0.004
During	k__Bacteria;p__Chloroflexi;c__Anaerolineae;o__WCHB1-50;f__	WCHB1-50 (Order)	0.377964	0.001	0.00384615
During	k__Bacteria;p__Proteobacteria;c__Deltaproteobacteria;o__FAC87;f__	FAC87 (Order)	0.300305	0.027	0.00369231
During	k__Bacteria;p__Actinobacteria;c__Thermoleophilia;o__Gaiellales;f__Gaiellaceae	Gaiellaceae	0.31387	0.036	0.00353846
During	k__Bacteria;p__Proteobacteria;c__Gammaproteobacteria;o__Methylococcales;f__Crenotrichaceae	Crenotrichaceae	0.28605	0.033	0.00353846
During	k__Bacteria;p__Proteobacteria;c__Betaproteobacteria;o__Methylophilales;f__	Methylophilales (Order)	0.32063	0.006	0.00338462
During	k__Bacteria;p__WPS-2;c__;o__;f__	WPS-2 (Phylum)	0.32808	0.024	0.00338462
During	k__Bacteria;p__Proteobacteria;c__Deltaproteobacteria;o__BPC076;f__	BPC076 (Order)	0.388424	0.004	0.00338462
During	k__Bacteria;p__Proteobacteria;c__Betaproteobacteria;o__IS-44;f__	IS-44 (Order)	0.268113	0.015	0.00338462
During	k__Bacteria;p__Proteobacteria;c__Alphaproteobacteria;o__Rhizobiales;f__Xanthobacteraceae	Xanthobacteraceae	0.241649	0.046	0.00307692
During	k__Bacteria;p__Acidobacteria;c__PAUC37f;o__;f__	PAUC37f (Class)	0.333091	0.025	0.00292308
During	k__Bacteria;p__Chlamydiae;c__Chlamydiia;o__Chlamydiales;f__	Chlamydiales (Order)	0.40119	0.005	0.00276923
During	k__Bacteria;p__Acidobacteria;c__Holophagae;o__Holophagales;f__Holophagaceae	Holophagaceae	0.240256	0.031	0.00276923
During	k__Bacteria;p__Chloroflexi;c__Anaerolineae;o__A31;f__	A31 (Order)	0.263321	0.027	0.00261538
During	k__Bacteria;p__Proteobacteria;c__Deltaproteobacteria;o__MBNT15;f__	MBNT15 (Order)	0.312045	0.006	0.00261538
During	k__Bacteria;p__Chloroflexi;c__Ktedonobacteria;o__Thermogemmatisporales;f__Thermogemmatisporaceae	Thermogemmatisporaceae	0.271538	0.021	0.00246154
During	k__Bacteria;p__NC10;c__12-24;o__JH-WHS47;f__	JH-WHS47 (Order)	0.444273	0.001	0.00246154
During	k__Bacteria;p__Proteobacteria;c__Betaproteobacteria;o__Thiobacterales;f__	Thiobacterales (Order)	0.329855	0.025	0.00215385
During	k__Bacteria;p__Chloroflexi;c__S085;o__;f__	S085 (Class)	0.289151	0.046	0.00215385
During	k__Bacteria;p__Actinobacteria;c__Acidimicrobiia;o__Acidimicrobiales;f__EB1017	EB1017	0.326236	0.022	0.00184615
During	k__Bacteria;p__Chlorobi;c__BSV26;o__PK329;f__	PK329 (Order)	0.4	0.004	0.00153846
During	k__Bacteria;p__Acidobacteria;c__Solibacteres;o__Solibacterales;f__[Bryobacteraceae]	Bryobacteraceae	0.250736	0.028	0.00123077
During	k__Bacteria;p__Armatimonadetes;c__Armatimonadia;o__FW68;f__	FW68 (Order)	0.284088	0.034	0.00123077
During	k__Bacteria;p__Planctomycetes;c__Planctomycetia;o__B97;f__	B97 (Order)	0.315489	0.045	0.00123077
During	k__Bacteria;p__Actinobacteria;c__Thermoleophilia;o__Solirubrobacterales;f__Conexibacteraceae	Conexibacteraceae	0.288675	0.024	0.000923077
During	k__Bacteria;p__Armatimonadetes;c__Chthonomonadetes;o__Chthonomonadales;f__Chthonomonadaceae	Chthonomonadaceae	0.317554	0.027	0.000923077
During	k__Bacteria;p__GAL15;c__;o__;f__	GAL15 (Phylum)	0.316228	0.026	0.000769231
During	k__Bacteria;p__Planctomycetes;c__vadinHA49;o__DH61;f__	DH61 (Order)	0.377964	0.014	0.000769231
After	k__Bacteria;p__Proteobacteria;c__Gammaproteobacteria;o__Oceanospirillales;f__Endozoicimonaceae	Endozoicimonaceae	0.426628	0.003	66.2466
After	k__Bacteria;p__Actinobacteria;c__Actinobacteria;o__Actinomycetales;f__Brevibacteriaceae	Brevibacteriaceae	0.300622	0.024	0.0715385
After	k__Bacteria;p__Verrucomicrobia;c__Verruco-5;o__R76-B128;f__	R76-B128 (Order)	0.248394	0.044	0.0216923
Before+During	k__Bacteria;p__Proteobacteria;c__Alphaproteobacteria;o__Rhodobacterales;f__Rhodobacteraceae	Rhodobacteraceae	0.402697	0.004	1.25723
Before+During	k__Bacteria;p__Actinobacteria;c__Acidimicrobiia;o__Acidimicrobiales;f__OCS155	OCS155	0.433143	0.002	0.784769
Before+During	k__Bacteria;p__Proteobacteria;c__Gammaproteobacteria;o__Thiotrichales;f__Piscirickettsiaceae	Piscirickettsiaceae	0.3674	0.004	0.750769
Before+During	k__Bacteria;p__Proteobacteria;c__Alphaproteobacteria;o__;f__	Alphaproteobacteria (Class)	0.441036	0.001	0.735231
Before+During	k__Bacteria;p__Bacteroidetes;c__Cytophagia;o__Cytophagales;f__Flammeovirgaceae	Flammeovirgaceae	0.386029	0.005	0.502308
Before+During	k__Bacteria;p__Proteobacteria;c__Gammaproteobacteria;o__Chromatiales;f__	Chromatiales (Order)	0.369569	0.007	0.441077
Before+During	k__Archaea;p__Euryarchaeota;c__Thermoplasmata;o__E2;f__Marine group II	Marine group II	0.448912	0.003	0.392
Before+During	k__Bacteria;p__Planctomycetes;c__Planctomycetia;o__Pirellulales;f__Pirellulaceae	Pirellulaceae	0.342976	0.006	0.376308
Before+During	k__Bacteria;p__Proteobacteria;c__Gammaproteobacteria;o__Alteromonadales;f__HTCC2188	HTCC2188	0.470961	0.002	0.376154
Before+During	k__Bacteria;p__Proteobacteria;c__Gammaproteobacteria;o__Vibrionales;f__Pseudoalteromonadaceae	Pseudoalteromonadaceae	0.40642	0.001	0.339231
Before+During	k__Bacteria;p__SAR406;c__AB16;o__Arctic96B-7;f__A714017	A714017	0.43701	0.002	0.278
Before+During	k__Bacteria;p__Bacteroidetes;c__Flavobacteriia;o__Flavobacteriales;f__	Flavobacteriales (Order)	0.356745	0.005	0.254769
Before+During	k__Bacteria;p__Proteobacteria;c__Gammaproteobacteria;o__[Marinicellales];f__[Marinicellaceae]	Marinicellaceae	0.346249	0.015	0.216615
Before+During	k__Bacteria;p__Proteobacteria;c__Deltaproteobacteria;o__Myxococcales;f__OM27	OM27	0.496226	0.002	0.213077
Before+During	k__Bacteria;p__Proteobacteria;c__Deltaproteobacteria;o__Myxococcales;f__	Myxococcales (Order)	0.400643	0.003	0.191692
Before+During	k__Archaea;p__Crenarchaeota;c__Thaumarchaeota;o__Cenarchaeales;f__Cenarchaeaceae	Cenarchaeaceae	0.470879	0.001	0.178462
Before+During	k__Bacteria;p__Chloroflexi;c__SAR202;o__;f__	SAR202 (Class)	0.27889	0.037	0.165538
Before+During	k__Bacteria;p__Proteobacteria;c__Gammaproteobacteria;o__Chromatiales;f__Ectothiorhodospiraceae	Ectothiorhodospiraceae	0.483255	0.001	0.162769
Before+During	k__Bacteria;p__Proteobacteria;c__Alphaproteobacteria;o__Sphingomonadales;f__Sphingomonadaceae	Sphingomonadaceae	0.381948	0.005	0.155538
Before+During	k__Bacteria;p__Proteobacteria;c__Gammaproteobacteria;o__HTCC2188;f__HTCC2089	HTCC2089	0.436952	0.001	0.155231
Before+During	k__Bacteria;p__Proteobacteria;c__Deltaproteobacteria;o__Bdellovibrionales;f__Bacteriovoracaceae	Bacteriovoracaceae	0.350751	0.008	0.152154
Before+During	k__Bacteria;p__Proteobacteria;c__Deltaproteobacteria;o__NB1-j;f__JTB38	JTB38	0.515694	0.001	0.124
Before+During	k__Bacteria;p__Proteobacteria;c__Deltaproteobacteria;o__Desulfobacterales;f__Desulfobulbaceae	Desulfobulbaceae	0.367437	0.014	0.120154
Before+During	k__Bacteria;p__Proteobacteria;c__Gammaproteobacteria;o__Alteromonadales;f__	Alteromonadales (Order)	0.362743	0.008	0.101385
Before+During	k__Bacteria;p__Proteobacteria;c__Deltaproteobacteria;o__Sva0853;f__	Sva0853 (Order)	0.361441	0.012	0.0990769
Before+During	k__Bacteria;p__Actinobacteria;c__Acidimicrobiia;o__Acidimicrobiales;f__	Acidimicrobiales (Order)	0.394535	0.003	0.0943077
Before+During	k__Bacteria;p__Acidobacteria;c__Sva0725;o__Sva0725;f__	Sva0725 (Order)	0.286815	0.049	0.094
Before+During	k__Bacteria;p__Lentisphaerae;c__[Lentisphaeria];o__Lentisphaerales;f__Lentisphaeraceae	Lentisphaeraceae	0.363859	0.003	0.0758462
Before+During	k__Bacteria;p__Planctomycetes;c__Phycisphaerae;o__Phycisphaerales;f__	Phycisphaerales (Order)	0.358912	0.008	0.0744615
Before+During	k__Bacteria;p__Actinobacteria;c__Acidimicrobiia;o__Acidimicrobiales;f__wb1_P06	wb1_P06	0.331314	0.022	0.0712308
Before+During	k__Bacteria;p__Proteobacteria;c__Gammaproteobacteria;o__Thiotrichales;f__Thiotrichaceae	Thiotrichaceae	0.351971	0.017	0.07
Before+During	k__Bacteria;p__Proteobacteria;c__Deltaproteobacteria;o__Desulfobacterales;f__Desulfobacteraceae	Desulfobacteraceae	0.409231	0.006	0.0621538
Before+During	k__Bacteria;p__SAR406;c__AB16;o__ZA3648c;f__AEGEAN_185	AEGEAN_185	0.530784	0.001	0.0601538
Before+During	k__Bacteria;p__Verrucomicrobia;c__[Pedosphaerae];o__Arctic97B-4;f__	Arctic97B-4 (Order)	0.423233	0.004	0.0569231
Before+During	k__Bacteria;p__Proteobacteria;c__Alphaproteobacteria;o__Rhizobiales;f__	Rhizobiales (Order)	0.412492	0.002	0.0523077
Before+During	k__Bacteria;p__Proteobacteria;c__Gammaproteobacteria;o__Xanthomonadales;f__Xanthomonadaceae	Xanthomonadaceae	0.398564	0.003	0.0501538
Before+During	k__Bacteria;p__Proteobacteria;c__Gammaproteobacteria;o__Legionellales;f__Coxiellaceae	Coxiellaceae	0.365442	0.011	0.0443077
Before+During	k__Bacteria;p__Proteobacteria;c__Betaproteobacteria;o__Burkholderiales;f__Oxalobacteraceae	Oxalobacteraceae	0.288892	0.043	0.0441538
Before+During	k__Bacteria;p__Gemmatimonadetes;c__Gemm-2;o__;f__	Gemm-2 (Class)	0.41653	0.003	0.0416923
Before+During	k__Bacteria;p__Proteobacteria;c__Deltaproteobacteria;o__Spirobacillales;f__	Spirobacillales (Order)	0.315986	0.025	0.0372308
Before+During	k__Bacteria;p__Bacteroidetes;c__[Rhodothermi];o__[Rhodothermales];f__Rhodothermaceae	Rhodothermaceae	0.34741	0.014	0.0347692
Before+During	k__Bacteria;p__Acidobacteria;c__Acidobacteria-6;o__BPC015;f__	BPC015 (Order)	0.306753	0.032	0.0332308
Before+During	k__Bacteria;p__Proteobacteria;c__Deltaproteobacteria;o__;f__	Deltaproteobacteria (Class)	0.360073	0.008	0.0330769
Before+During	k__Bacteria;p__Verrucomicrobia;c__[Pedosphaerae];o__;f__	Pedosphaerae (Class)	0.465187	0.002	0.0313846
Before+During	k__Bacteria;p__SAR406;c__AB16;o__Arctic96B-7;f__Sc-NB04	Sc-NB04	0.383085	0.003	0.0283077
Before+During	k__Bacteria;p__Acidobacteria;c__RB25;o__;f__	RB25 (Class)	0.397942	0.004	0.0263077
Before+During	k__Bacteria;p__Proteobacteria;c__Gammaproteobacteria;o__Methylococcales;f__	Methylococcales (Order)	0.37164	0.011	0.0258462
Before+During	k__Bacteria;p__Chloroflexi;c__Anaerolineae;o__GCA004;f__	GCA004 (Order)	0.314595	0.03	0.0258462
Before+During	k__Bacteria;p__Bacteroidetes;c__[Saprospirae];o__[Saprospirales];f__	Saprospirales (Order)	0.300507	0.033	0.0253846
Before+During	k__Bacteria;p__Proteobacteria;c__Betaproteobacteria;o__Burkholderiales;f__Burkholderiaceae	Burkholderiaceae	0.33368	0.02	0.0250769
Before+During	k__Bacteria;p__SBR1093;c__A712011;o__;f__	A712011 (Class)	0.34864	0.013	0.0247692
Before+During	k__Bacteria;p__Planctomycetes;c__OM190;o__CL500-15;f__	CL500-15 (Order)	0.363159	0.011	0.0227692
Before+During	k__Bacteria;p__Proteobacteria;c__Betaproteobacteria;o__Burkholderiales;f__	Burkholderiales (Order)	0.308395	0.026	0.0163077
Before+During	k__Bacteria;p__Proteobacteria;c__Deltaproteobacteria;o__Desulfarculales;f__Desulfarculaceae	Desulfarculaceae	0.34113	0.011	0.0156923
Before+During	k__Bacteria;p__Proteobacteria;c__Gammaproteobacteria;o__Cardiobacteriales;f__	Cardiobacteriales (Order)	0.279264	0.046	0.0147692
Before+During	k__Bacteria;p__Acidobacteria;c__BPC102;o__B110;f__	B110 (Order)	0.312446	0.031	0.00830769
Before+During	k__Bacteria;p__Proteobacteria;c__Betaproteobacteria;o__Methylophilales;f__Methylophilaceae	Methylophilaceae	0.280569	0.041	0.00630769
Before+During	k__Bacteria;p__WS3;c__PRR-12;o__wb1_H11;f__	wb1_H11 (Order)	0.286244	0.039	0.00553846
During+After	k__Bacteria;p__Actinobacteria;c__Actinobacteria;o__Actinomycetales;f__Propionibacteriaceae	Propionibacteriaceae	0.298024	0.046	0.00184615
